# Supplementary material for: Crystal structure of 9,9′-{(1E,1′E)-[1,4-phenyl­enebis(aza­nylyl­idene)]bis­(methanylyl­idene)}bis­(2,3,6,7-tetra­hydro-1H,5H-pyrido[3,2,1-ij]quinolin-8-ol)
Source: Acta Crystallogr E Crystallogr Commun. 2016 Sep 5;72(Pt 10):1366–9. doi: 10.1107/S205698901601344X (PMC5050754; doi:10.1107/S205698901601344X)
Supplement: Supplementary file 1 [file e-72-01366-sup1.cif]

##############################################################################
#                                                                            #
# This CIF contains the data in a paper accepted for publication in          #
# Acta Crystallographica Section E. It conforms to the requirements of       #
# Notes for Authors for Acta Crystallographica Section E, and has been       #
# peer reviewed under the auspices of the IUCr Commission on Journals.       #
#                                                                            #
# Full details of the Crystallographic Information File format               #
# are given in the paper "The Crystallographic Information File (CIF):       #
# a New Standard Archive File for Crystallography" by S. R. Hall, F. H.      #
# Allen and I. D. Brown [Acta Cryst. (1991), A47, 655-685].                  #
#                                                                            #
# The current version of the core CIF dictionary is obtainable from          #
# ftp://ftp.iucr.org/pub/cif_core.dic.                                       #
#                                                                            #
# Software is freely available for graphical display of the structure(s)     #
# in this CIF. For information consult the CIF software page                 #
# http://www.iucr.org/resources/cif/software.                                #
#                                                                            #
# This file may be used for bona fide research purposes within the           #
# scientific community so long as proper attribution is given to the journal # 
# article from which it was obtained.                                        #
#                                                                            #
##############################################################################
data_I
_database_code_depnum_ccdc_archive 'CCDC 1500381'
_audit_creation_method     SHELXL-97
_journal_date_recd_electronic     2016-08-09
_journal_date_accepted     2016-08-22
_journal_name_full     'Acta Crystallographica, Section E'
_journal_year     2016
_journal_volume     72
_journal_issue     10
_journal_page_first     1366
_journal_page_last     1369
_journal_paper_category     GO
_journal_paper_doi     10.1107/S205698901601344X
_journal_coeditor_code     SU5322
_publ_contact_author_name     'Dr Vadim A. Potaskalov'
_publ_contact_author_address
;
Department of General and Inorganic Chemistry,
National Technical University of Ukraine
Kyiv Polytechnic Institute,
37 Prospect Peremogy, 03056 Kiev, Ukraine
;
_publ_contact_author_email     potaskalov@xtf.kpi.ua
_publ_contact_author_fax     ?
_publ_contact_author_phone     ?
_publ_section_title
;\
Crystal structure of
9,9'-{(1<i>E</i>,1'<i>E</i>)-[1,4-phenylenebis(azanylylidene)]\
bis(methanylylidene)}bis(2,3,6,7-tetrahydro-1<i>H</i>,5<i>H</i>-pyrido[3,2,\
1-<i>ij</i>]quinolin-8-ol)
;
_publ_section_title_footnote     .
loop_
    _publ_author_name
    _publ_author_footnote
    _publ_author_address
    'Faizi, Md. Serajul Haque' .
;
Department of Chemistry, College of Science,
Sultan Qaboos University, PO Box 36 Al-Khod 123, Muscat, Sultanate of Oman
;
    'Ali, Akram' .
;
Department of Chemistry,
Indian Institute of Technology Kanpur,
Kanpur, UP 208 016
India
;
    'Potaskalov, Vadim A.' .
;
Department of General and Inorganic Chemistry,
National Technical University of Ukraine,
Kyiv Polytechnic Institute,
37 Prospect Peremogy, 03056 Kiev, Ukraine
;
_publ_section_synopsis
;
The whole molecule of the title compound is generated by inversion symmetry; the
central benzene ring being situated about a crystallographic inversion center.
The aromatic ring of the julolidine moiety is inclined to the central benzene
ring by 33.70(12)\%, and the conformation about the C\\db N bonds is <i>E</i>.
There are two intramolecular O---H...N hydrogen bonds in the molecule,
generating <i>S</i>(6) ring motifs.
;
_chemical_name_systematic
;\
9,9'-{(1<i>E</i>,1'<i>E</i>)-[1,4-Phenylenebis(azanylylidene)]\
bis(methanylylidene)}bis(2,3,6,7-tetrahydro-1<i>H</i>,5<i>H</i>-\
pyrido[3,2,1-<i>ij</i>]quinolin-8-ol)
;
_chemical_name_common     BHQMBD
_chemical_formula_moiety     'C32 H34 N4 O2'
_chemical_formula_sum     'C32 H34 N4 O2'
_chemical_formula_iupac     'C32 H34 N4 O2'
_chemical_formula_weight     506.63
_chemical_melting_point     ?
_symmetry_cell_setting     monoclinic
_symmetry_space_group_name_H-M     'P 21/c'
_symmetry_space_group_name_Hall     '-P 2ybc'
loop_
    _symmetry_equiv_pos_as_xyz
    'x, y, z'
    '-x, y+1/2, -z+1/2'
    '-x, -y, -z'
    'x, -y-1/2, z-1/2'
_cell_length_a     5.1776(3)
_cell_length_b     27.9346(17)
_cell_length_c     8.7893(6)
_cell_angle_alpha     90.00
_cell_angle_beta     96.203(2)
_cell_angle_gamma     90.00
_cell_volume     1263.79(14)
_cell_formula_units_Z     2
_cell_measurement_reflns_used     3371
_cell_measurement_theta_min     2.44
_cell_measurement_theta_max     26.48
_cell_measurement_temperature     100(2)
_exptl_crystal_description     block
_exptl_crystal_colour     yellow
_exptl_crystal_size_max     0.20
_exptl_crystal_size_mid     0.15
_exptl_crystal_size_min     0.12
_exptl_crystal_density_diffrn     1.331
_exptl_crystal_density_meas     ?
_exptl_crystal_density_method     'not measured'
_exptl_crystal_F_000     540
_exptl_absorpt_coefficient_mu     0.084
_exptl_absorpt_correction_type     multi-scan
_exptl_absorpt_process_details
;
(SADABS; Bruker, 2003)
;
_exptl_absorpt_correction_T_min     0.7833
_exptl_absorpt_correction_T_max     0.9900
_exptl_special_details     ?
_diffrn_ambient_temperature     100(2)
_diffrn_radiation_type     MoK\a
_diffrn_radiation_wavelength     0.71073
_diffrn_radiation_monochromator     graphite
_diffrn_measurement_device_type     'Bruker SMART APEX CCD'
_diffrn_measurement_method     /w-scans
_diffrn_detector_area_resol_mean     ?
_diffrn_reflns_number     15125
_diffrn_reflns_av_R_equivalents     0.0731
_diffrn_reflns_av_sigmaI/netI     0.0558
_diffrn_reflns_theta_min     2.75
_diffrn_reflns_theta_max     25.04
_diffrn_reflns_theta_full     25.04
_diffrn_measured_fraction_theta_max     0.999
_diffrn_measured_fraction_theta_full     0.999
_diffrn_reflns_limit_h_min     -6
_diffrn_reflns_limit_h_max     6
_diffrn_reflns_limit_k_min     -33
_diffrn_reflns_limit_k_max     33
_diffrn_reflns_limit_l_min     -10
_diffrn_reflns_limit_l_max     10
_diffrn_standards_number     ?
_diffrn_standards_interval_count     ?
_diffrn_standards_interval_time     ?
_diffrn_standards_decay_%     ?
_refine_special_details
;
 Refinement of F^2^ against ALL reflections.  The weighted R-factor wR and
 goodness of fit S are based on F^2^, conventional R-factors R are based
 on F, with F set to zero for negative F^2^. The threshold expression of
 F^2^ > 2sigma(F^2^) is used only for calculating R-factors(gt) etc. and is
 not relevant to the choice of reflections for refinement.  R-factors based
 on F^2^ are statistically about twice as large as those based on F, and R-
 factors based on ALL data will be even larger.
;
_reflns_number_total     2243
_reflns_number_gt     1469
_reflns_threshold_expression     >2sigma(I)
_refine_ls_structure_factor_coef     Fsqd
_refine_ls_matrix_type     full
_refine_ls_R_factor_all     0.0991
_refine_ls_R_factor_gt     0.0504
_refine_ls_wR_factor_gt     0.1085
_refine_ls_wR_factor_ref     0.1272
_refine_ls_goodness_of_fit_ref     1.023
_refine_ls_restrained_S_all     1.023
_refine_ls_number_reflns     2243
_refine_ls_number_parameters     173
_refine_ls_number_restraints     0
_refine_ls_hydrogen_treatment     constr
_refine_ls_weighting_scheme     calc
_refine_ls_weighting_details
         'calc w=1/[\s^2^(Fo^2^)+(0.0483P)^2^+0.7868P] where P=(Fo^2^+2Fc^2^)/3'
_atom_sites_solution_hydrogens     geom
_atom_sites_solution_primary     direct
_atom_sites_solution_secondary     difmap
_refine_ls_shift/su_max     0.000
_refine_ls_shift/su_mean     0.000
_refine_diff_density_max     0.333
_refine_diff_density_min     -0.223
_refine_ls_extinction_method     none
_refine_ls_extinction_coef     ?
loop_
    _atom_type_symbol
    _atom_type_description
    _atom_type_scat_dispersion_real
    _atom_type_scat_dispersion_imag
    _atom_type_scat_source
    C C 0.0033 0.0016 'International Tables Vol C Tables 4.2.6.8 and 6.1.1.4'
    H H 0.0000 0.0000 'International Tables Vol C Tables 4.2.6.8 and 6.1.1.4'
    N N 0.0061 0.0033 'International Tables Vol C Tables 4.2.6.8 and 6.1.1.4'
    O O 0.0106 0.0060 'International Tables Vol C Tables 4.2.6.8 and 6.1.1.4'
_computing_data_collection
;
SMART (Bruker, 2003)
;
_computing_cell_refinement
;
SAINT (Bruker, 2003)
;
_computing_data_reduction
;
SAINT (Bruker, 2003)
;
_computing_structure_solution
;
SIR97 (Altomare <i>et al.</i>, 1999)
;
_computing_structure_refinement
;
SHELXL97 (Sheldrick, 2008)
;
_computing_molecular_graphics
;
DIAMOND (Brandenberg & Putz, 2006)
;
_computing_publication_material
;
SHELXL97 (Sheldrick, 2008) and PLATON (Spek, 2009)
;
loop_
    _atom_site_type_symbol
    _atom_site_label
    _atom_site_fract_x
    _atom_site_fract_y
    _atom_site_fract_z
    _atom_site_U_iso_or_equiv
    _atom_site_adp_type
    _atom_site_calc_flag
    _atom_site_refinement_flags
    _atom_site_occupancy
    _atom_site_symmetry_multiplicity
    _atom_site_disorder_assembly
    _atom_site_disorder_group
    O O1 0.5852(3) 0.64668(6) 0.15270(19) 0.0327(5) Uani d . 1 1 . .
    H H1A 0.4785 0.6259 0.1246 0.049 Uiso calc R 1 1 . .
    N N2 1.2746(4) 0.67853(7) 0.5427(2) 0.0250(5) Uani d . 1 1 . .
    N N1 0.3470(4) 0.56564(7) 0.1548(2) 0.0259(5) Uani d . 1 1 . .
    C C3 0.1732(4) 0.53146(8) 0.0816(3) 0.0216(6) Uani d . 1 1 . .
    C C11 1.0954(4) 0.64728(8) 0.4704(3) 0.0208(6) Uani d . 1 1 . .
    C C7 1.0677(4) 0.60049(8) 0.5312(3) 0.0212(6) Uani d . 1 1 . .
    C C1 -0.2269(4) 0.51736(9) -0.0764(3) 0.0249(6) Uani d . 1 1 . .
    H H1 -0.3807 0.5292 -0.1271 0.030 Uiso calc R 1 1 . .
    C C15 0.9341(4) 0.66163(8) 0.3388(3) 0.0229(6) Uani d . 1 1 . .
    C C16 0.7394(5) 0.63101(9) 0.2775(3) 0.0250(6) Uani d . 1 1 . .
    C C6 0.8730(4) 0.57163(9) 0.4650(3) 0.0245(6) Uani d . 1 1 . .
    H H6 0.8546 0.5412 0.5055 0.029 Uiso calc R 1 1 . .
    C C2 -0.0546(4) 0.54825(9) 0.0030(3) 0.0240(6) Uani d . 1 1 . .
    H H2 -0.0918 0.5808 0.0039 0.029 Uiso calc R 1 1 . .
    C C5 0.7015(5) 0.58567(8) 0.3400(3) 0.0241(6) Uani d . 1 1 . .
    C C4 0.5029(5) 0.55395(9) 0.2728(3) 0.0277(6) Uani d . 1 1 . .
    H H4 0.4865 0.5239 0.3161 0.033 Uiso calc R 1 1 . .
    C C8 1.2531(5) 0.58325(9) 0.6635(3) 0.0277(6) Uani d . 1 1 . .
    H H8A 1.3963 0.5663 0.6250 0.033 Uiso calc R 1 1 . .
    H H8B 1.1643 0.5611 0.7251 0.033 Uiso calc R 1 1 . .
    C C12 1.3361(5) 0.72291(9) 0.4669(3) 0.0305(6) Uani d . 1 1 . .
    H H12A 1.4648 0.7165 0.3971 0.037 Uiso calc R 1 1 . .
    H H12B 1.4101 0.7456 0.5429 0.037 Uiso calc R 1 1 . .
    C C10 1.4682(5) 0.66195(9) 0.6634(3) 0.0305(6) Uani d . 1 1 . .
    H H10A 1.5310 0.6889 0.7264 0.037 Uiso calc R 1 1 . .
    H H10B 1.6144 0.6484 0.6181 0.037 Uiso calc R 1 1 . .
    C C14 0.9740(5) 0.70887(9) 0.2652(3) 0.0307(6) Uani d . 1 1 . .
    H H14A 0.8078 0.7212 0.2203 0.037 Uiso calc R 1 1 . .
    H H14B 1.0841 0.7046 0.1837 0.037 Uiso calc R 1 1 . .
    C C13 1.0976(5) 0.74444(9) 0.3793(3) 0.0313(6) Uani d . 1 1 . .
    H H13A 1.1453 0.7730 0.3264 0.038 Uiso calc R 1 1 . .
    H H13B 0.9744 0.7535 0.4499 0.038 Uiso calc R 1 1 . .
    C C9 1.3577(5) 0.62498(9) 0.7617(3) 0.0309(6) Uani d . 1 1 . .
    H H9A 1.2190 0.6390 0.8130 0.037 Uiso calc R 1 1 . .
    H H9B 1.4917 0.6138 0.8393 0.037 Uiso calc R 1 1 . .
loop_
    _atom_site_aniso_label
    _atom_site_aniso_U_11
    _atom_site_aniso_U_22
    _atom_site_aniso_U_33
    _atom_site_aniso_U_12
    _atom_site_aniso_U_13
    _atom_site_aniso_U_23
    O1 0.0348(11) 0.0320(11) 0.0288(10) -0.0051(8) -0.0072(9) 0.0013(8)
    N2 0.0219(11) 0.0267(12) 0.0257(12) -0.0030(10) -0.0006(9) -0.0002(9)
    N1 0.0213(11) 0.0324(13) 0.0233(11) -0.0016(10) -0.0003(10) -0.0044(10)
    C3 0.0198(12) 0.0261(13) 0.0198(13) -0.0057(11) 0.0060(11) -0.0059(11)
    C11 0.0174(12) 0.0239(14) 0.0219(13) -0.0019(10) 0.0057(11) -0.0050(10)
    C7 0.0213(13) 0.0239(14) 0.0192(13) 0.0009(11) 0.0061(11) -0.0041(11)
    C1 0.0187(13) 0.0316(15) 0.0241(14) 0.0004(11) 0.0016(11) -0.0006(11)
    C15 0.0248(13) 0.0244(13) 0.0202(13) -0.0008(11) 0.0049(11) 0.0019(11)
    C16 0.0229(13) 0.0350(15) 0.0165(12) 0.0061(12) -0.0010(11) -0.0004(11)
    C6 0.0273(14) 0.0252(14) 0.0217(13) 0.0020(11) 0.0065(11) -0.0004(11)
    C2 0.0239(13) 0.0233(14) 0.0251(14) -0.0017(11) 0.0042(11) -0.0038(11)
    C5 0.0263(14) 0.0236(14) 0.0234(14) -0.0039(11) 0.0070(12) -0.0052(11)
    C4 0.0312(14) 0.0263(14) 0.0270(14) 0.0006(12) 0.0098(12) -0.0024(12)
    C8 0.0297(15) 0.0305(15) 0.0229(14) 0.0056(12) 0.0030(12) 0.0031(11)
    C12 0.0275(14) 0.0250(14) 0.0394(16) -0.0064(12) 0.0048(12) -0.0054(12)
    C10 0.0253(13) 0.0350(15) 0.0296(15) 0.0023(12) -0.0043(12) -0.0082(12)
    C14 0.0289(14) 0.0323(15) 0.0305(15) -0.0034(12) 0.0015(12) 0.0033(12)
    C13 0.0356(15) 0.0255(14) 0.0329(15) -0.0034(12) 0.0047(13) 0.0045(12)
    C9 0.0292(14) 0.0384(16) 0.0233(14) 0.0096(13) -0.0056(11) -0.0031(12)
_geom_special_details
;
 All esds (except the esd in the dihedral angle between two l.s. planes)
 are estimated using the full covariance matrix.  The cell esds are taken
 into account individually in the estimation of esds in distances, angles
 and torsion angles; correlations between esds in cell parameters are only
 used when they are defined by crystal symmetry.  An approximate (isotropic)
 treatment of cell esds is used for estimating esds involving l.s. planes.
;
loop_
    _geom_bond_atom_site_label_1
    _geom_bond_atom_site_label_2
    _geom_bond_site_symmetry_2
    _geom_bond_distance
    _geom_bond_publ_flag
    O1 C16 . 1.358(3) ?
    O1 H1A . 0.8200 ?
    N2 C11 . 1.378(3) ?
    N2 C10 . 1.454(3) ?
    N2 C12 . 1.459(3) ?
    N1 C4 . 1.285(3) ?
    N1 C3 . 1.418(3) ?
    C3 C2 . 1.383(3) ?
    C3 C1 3_565 1.394(3) ?
    C11 C15 . 1.410(3) ?
    C11 C7 . 1.425(3) ?
    C7 C6 . 1.370(3) ?
    C7 C8 . 1.505(3) ?
    C1 C2 . 1.376(3) ?
    C1 C3 3_565 1.394(3) ?
    C1 H1 . 0.9300 ?
    C15 C16 . 1.386(3) ?
    C15 C14 . 1.494(3) ?
    C16 C5 . 1.403(3) ?
    C6 C5 . 1.392(3) ?
    C6 H6 . 0.9300 ?
    C2 H2 . 0.9300 ?
    C5 C4 . 1.435(3) ?
    C4 H4 . 0.9300 ?
    C8 C9 . 1.515(3) ?
    C8 H8A . 0.9700 ?
    C8 H8B . 0.9700 ?
    C12 C13 . 1.508(3) ?
    C12 H12A . 0.9700 ?
    C12 H12B . 0.9700 ?
    C10 C9 . 1.499(4) ?
    C10 H10A . 0.9700 ?
    C10 H10B . 0.9700 ?
    C14 C13 . 1.505(3) ?
    C14 H14A . 0.9700 ?
    C14 H14B . 0.9700 ?
    C13 H13A . 0.9700 ?
    C13 H13B . 0.9700 ?
    C9 H9A . 0.9700 ?
    C9 H9B . 0.9700 ?
loop_
    _geom_angle_atom_site_label_1
    _geom_angle_atom_site_label_2
    _geom_angle_atom_site_label_3
    _geom_angle_site_symmetry_1
    _geom_angle_site_symmetry_3
    _geom_angle
    _geom_angle_publ_flag
    C16 O1 H1A . . 109.5 ?
    C11 N2 C10 . . 120.75(19) ?
    C11 N2 C12 . . 119.8(2) ?
    C10 N2 C12 . . 115.88(19) ?
    C4 N1 C3 . . 120.5(2) ?
    C2 C3 C1 . 3_565 118.6(2) ?
    C2 C3 N1 . . 117.6(2) ?
    C1 C3 N1 3_565 . 123.7(2) ?
    N2 C11 C15 . . 120.5(2) ?
    N2 C11 C7 . . 119.9(2) ?
    C15 C11 C7 . . 119.6(2) ?
    C6 C7 C11 . . 118.7(2) ?
    C6 C7 C8 . . 121.2(2) ?
    C11 C7 C8 . . 120.1(2) ?
    C2 C1 C3 . 3_565 120.6(2) ?
    C2 C1 H1 . . 119.7 ?
    C3 C1 H1 3_565 . 119.7 ?
    C16 C15 C11 . . 119.0(2) ?
    C16 C15 C14 . . 120.4(2) ?
    C11 C15 C14 . . 120.6(2) ?
    O1 C16 C15 . . 117.0(2) ?
    O1 C16 C5 . . 120.8(2) ?
    C15 C16 C5 . . 122.1(2) ?
    C7 C6 C5 . . 123.1(2) ?
    C7 C6 H6 . . 118.4 ?
    C5 C6 H6 . . 118.4 ?
    C1 C2 C3 . . 120.8(2) ?
    C1 C2 H2 . . 119.6 ?
    C3 C2 H2 . . 119.6 ?
    C6 C5 C16 . . 117.3(2) ?
    C6 C5 C4 . . 121.2(2) ?
    C16 C5 C4 . . 121.4(2) ?
    N1 C4 C5 . . 122.3(2) ?
    N1 C4 H4 . . 118.8 ?
    C5 C4 H4 . . 118.8 ?
    C7 C8 C9 . . 110.7(2) ?
    C7 C8 H8A . . 109.5 ?
    C9 C8 H8A . . 109.5 ?
    C7 C8 H8B . . 109.5 ?
    C9 C8 H8B . . 109.5 ?
    H8A C8 H8B . . 108.1 ?
    N2 C12 C13 . . 111.4(2) ?
    N2 C12 H12A . . 109.3 ?
    C13 C12 H12A . . 109.3 ?
    N2 C12 H12B . . 109.3 ?
    C13 C12 H12B . . 109.3 ?
    H12A C12 H12B . . 108.0 ?
    N2 C10 C9 . . 111.4(2) ?
    N2 C10 H10A . . 109.4 ?
    C9 C10 H10A . . 109.4 ?
    N2 C10 H10B . . 109.4 ?
    C9 C10 H10B . . 109.4 ?
    H10A C10 H10B . . 108.0 ?
    C15 C14 C13 . . 111.3(2) ?
    C15 C14 H14A . . 109.4 ?
    C13 C14 H14A . . 109.4 ?
    C15 C14 H14B . . 109.4 ?
    C13 C14 H14B . . 109.4 ?
    H14A C14 H14B . . 108.0 ?
    C12 C13 C14 . . 110.0(2) ?
    C12 C13 H13A . . 109.7 ?
    C14 C13 H13A . . 109.7 ?
    C12 C13 H13B . . 109.7 ?
    C14 C13 H13B . . 109.7 ?
    H13A C13 H13B . . 108.2 ?
    C10 C9 C8 . . 109.7(2) ?
    C10 C9 H9A . . 109.7 ?
    C8 C9 H9A . . 109.7 ?
    C10 C9 H9B . . 109.7 ?
    C8 C9 H9B . . 109.7 ?
    H9A C9 H9B . . 108.2 ?
loop_
    _geom_hbond_atom_site_label_D
    _geom_hbond_atom_site_label_H
    _geom_hbond_atom_site_label_A
    _geom_hbond_site_symmetry_A
    _geom_hbond_distance_DH
    _geom_hbond_distance_HA
    _geom_hbond_distance_DA
    _geom_hbond_angle_DHA
    O1 H1A N1 . 0.82 1.85 2.579(3) 148
    C10 H10B Cg 1_655 0.97 2.68 3.603(3) 160
