# Supplementary material for: Crystal structure of 9,9′-{(1E,1′E)-[1,4-phenyl­enebis(aza­nylyl­idene)]bis­(methanylyl­idene)}bis­(2,3,6,7-tetra­hydro-1H,5H-pyrido[3,2,1-ij]quinolin-8-ol)
Source: Acta Crystallogr E Crystallogr Commun. 2016 Sep 5;72(Pt 10):1366–9. doi: 10.1107/S205698901601344X (PMC5050754; doi:10.1107/S205698901601344X)
Supplement: Supplementary file 2 [file e-72-01366-Isup2.hkl]

#
# h,k,l, Fc-squared, Fo-squared, sigma(Fo-squared) and status flag
#
data_I
_shelx_title ' 4auge_0m_a.res in P2(1)/c'
_shelx_refln_list_code          4
_shelx_F_calc_maximum      154.14
_exptl_crystal_F_000       540.00
_reflns_d_resolution_high  0.8395
 
loop_
 _symmetry_equiv_pos_as_xyz
 'x, y, z'
 '-x, y+1/2, -z+1/2'
 '-x, -y, -z'
 'x, -y-1/2, z-1/2'
 
_cell_length_a     5.1776
_cell_length_b    27.9346
_cell_length_c     8.7893
_cell_angle_alpha  90.000
_cell_angle_beta   96.203
_cell_angle_gamma  90.000
 
_shelx_F_squared_multiplier     1.000
 
loop_
 _refln_index_h
 _refln_index_k
 _refln_index_l
 _refln_F_squared_calc
 _refln_F_squared_meas
 _refln_F_squared_sigma
 _refln_observed_status
   1   0   0      149.89      168.40      3.68 o
   2   0   0       29.98       18.28      2.62 o
   3   0   0      185.62      183.98      7.62 o
   4   0   0        7.63        6.09      7.39 o
   5   0   0      387.15      387.60     20.70 o
   6   0   0       65.92      102.94     28.42 o
   1   1   0     2224.39     2101.77     16.66 o
   2   1   0       56.22       67.99      2.57 o
   3   1   0        0.27        1.43      2.83 o
   4   1   0       89.47       86.82      6.06 o
   5   1   0       81.61       82.75      9.41 o
   6   1   0       33.16       54.87     12.11 o
   1   2   0       72.15       52.15      1.49 o
   2   2   0      827.75      885.75      8.90 o
   3   2   0      383.98      405.08      7.17 o
   4   2   0        9.00       10.74      4.90 o
   5   2   0       21.41       26.99      8.50 o
   6   2   0       19.63        8.81     12.20 o
   1   3   0      454.95      456.89      4.60 o
   2   3   0       88.59       95.18      3.13 o
   3   3   0        6.99       16.39      3.15 o
   4   3   0       13.96       13.13      6.10 o
   5   3   0        8.36        5.99      7.95 o
   6   3   0      130.11      132.43     14.75 o
   0   4   0     3695.06     3130.47     57.45 o
   1   4   0     1674.09     1501.26     13.94 o
   2   4   0       10.18       11.89      1.90 o
   3   4   0      183.28      202.75      5.84 o
   4   4   0        5.17        9.78      6.01 o
   5   4   0      110.03      105.02      9.27 o
   6   4   0      159.49      144.44     15.77 o
   1   5   0      492.00      466.85      5.76 o
   2   5   0      816.79      894.26      9.24 o
   3   5   0       19.15        8.53      3.67 o
   4   5   0       42.05       34.11      5.34 o
   5   5   0       55.24       55.75      9.41 o
   6   5   0       30.68       31.55     14.28 o
   0   6   0      497.91      475.94      7.16 o
   1   6   0      654.49      591.42      7.15 o
   2   6   0      114.42       95.28      3.27 o
   3   6   0      309.37      305.60     11.85 o
   4   6   0      167.66      169.67      7.42 o
   5   6   0      125.07      136.99      9.81 o
   6   6   0       70.66       68.85     26.23 o
   1   7   0       25.95       45.12      1.85 o
   2   7   0      394.20      402.39      5.76 o
   3   7   0     1148.39     1153.15     16.47 o
   4   7   0      223.33      233.11      8.73 o
   5   7   0       61.27       81.25      9.88 o
   0   8   0      621.19      647.59      9.63 o
   1   8   0        0.29        0.57      1.56 o
   2   8   0       48.87       56.29      2.72 o
   3   8   0        5.25        5.61      3.55 o
   4   8   0       95.85      105.95      6.45 o
   5   8   0       68.09       84.24     10.11 o
   1   9   0      247.90      274.06      4.35 o
   2   9   0     1217.63     1199.04     12.32 o
   3   9   0      420.10      445.50      9.49 o
   4   9   0        6.47       13.40      5.36 o
   5   9   0      377.29      368.73     16.03 o
   0  10   0     5513.42     5455.32     71.73 o
   1  10   0      249.65      206.46      3.75 o
   2  10   0     1206.93     1179.34     15.20 o
   3  10   0      309.84      269.66     10.24 o
   4  10   0      258.79      243.70      9.37 o
   5  10   0       43.95       29.71     14.66 o
   1  11   0       78.28       89.78      3.02 o
   2  11   0       67.43       82.77      4.25 o
   3  11   0      292.54      305.67      7.30 o
   4  11   0        1.51       10.99      6.24 o
   5  11   0       68.74       67.48     10.86 o
   0  12   0      234.20      261.88      6.17 o
   1  12   0       27.07       24.36      2.11 o
   2  12   0      143.27      141.05      5.07 o
   3  12   0       19.48       21.83      3.52 o
   4  12   0        0.97       -4.73      5.98 o
   5  12   0      220.96      214.05     28.70 o
   1  13   0       98.29       80.66      3.07 o
   2  13   0      510.51      478.89      8.52 o
   3  13   0       41.45       42.94      5.28 o
   4  13   0        0.40        7.77      6.26 o
   5  13   0      354.17      342.99     17.24 o
   0  14   0     1030.27      886.76     17.00 o
   1  14   0      372.72      368.78      6.33 o
   2  14   0        0.18       -1.17      2.96 o
   3  14   0      120.29      133.01      6.82 o
   4  14   0       90.50       96.99     12.37 o
   5  14   0        8.88        0.95     14.39 o
   1  15   0      556.66      602.81      8.65 o
   2  15   0      133.11      128.79      5.35 o
   3  15   0        0.12        4.81      4.44 o
   4  15   0        0.84        0.40      7.27 o
   5  15   0        0.52        0.55     22.33 o
   0  16   0      255.07      346.64      9.34 o
   1  16   0      192.21      219.56      9.09 o
   2  16   0      147.43      141.51      5.66 o
   3  16   0       13.40       11.47      4.87 o
   4  16   0        5.00        9.47      7.71 o
   5  16   0        9.18        3.84     14.30 o
   1  17   0       63.89       78.16      4.39 o
   2  17   0        0.12        1.12      3.43 o
   3  17   0      116.60      115.68      6.09 o
   4  17   0       91.00       96.03      9.34 o
   5  17   0        0.08      -13.94     14.58 o
   0  18   0       84.96       94.95      6.88 o
   1  18   0       95.92      109.10      5.31 o
   2  18   0      683.39      669.73     13.22 o
   3  18   0       36.45       37.39      5.21 o
   4  18   0        6.23        4.59     15.58 o
   5  18   0       37.25       33.00     15.84 o
   1  19   0       66.72       73.27      4.58 o
   2  19   0     2233.70     2214.71     33.94 o
   3  19   0        1.06       10.05      5.15 o
   4  19   0       15.97        4.25     13.23 o
   5  19   0       38.76       31.22     20.85 o
   0  20   0       14.66       17.82      5.48 o
   1  20   0      243.20      250.51      7.51 o
   2  20   0     2081.67     2112.24     26.34 o
   3  20   0       28.08       39.91      6.69 o
   4  20   0        3.94       -1.20     12.62 o
   1  21   0      102.21       88.96      5.67 o
   2  21   0       24.64       35.97      7.36 o
   3  21   0       70.59       57.78      7.50 o
   4  21   0       47.67       51.21     17.04 o
   0  22   0       22.33       29.28      8.06 o
   1  22   0       87.15       87.45      5.92 o
   2  22   0      243.95      241.89      9.87 o
   3  22   0       95.33      100.43     10.12 o
   4  22   0       68.28       77.54     15.82 o
   1  23   0        2.34        2.25      5.17 o
   2  23   0      105.47      108.58      8.03 o
   3  23   0       15.47       -9.70     18.46 o
   4  23   0      314.88      316.71     23.33 o
   0  24   0        5.01        3.25     12.87 o
   1  24   0       80.06       81.72      6.68 o
   2  24   0        1.68        0.55      7.90 o
   3  24   0       37.38       25.34     12.28 o
   4  24   0      100.48      144.86     18.30 o
   1  25   0      109.91      101.75      8.99 o
   2  25   0       48.45       42.03     12.77 o
   3  25   0       20.43       37.26     17.73 o
   4  25   0      115.04      124.32     26.09 o
   0  26   0       96.02      100.37     11.85 o
   1  26   0        2.54       12.45      7.43 o
   2  26   0        0.86        1.22     14.09 o
   3  26   0       16.21       29.33     13.83 o
   1  27   0      138.71      134.71     10.06 o
   2  27   0       60.41       32.49     15.64 o
   3  27   0       28.92       30.55     14.99 o
   0  28   0        0.00       10.03     12.13 o
   1  28   0      107.45      130.82     20.53 o
   2  28   0        1.62        8.53     11.36 o
   3  28   0        1.53        4.81     21.53 o
   1  29   0        4.31        7.42     11.23 o
   2  29   0       45.43       56.86     14.31 o
   3  29   0       72.73       88.06     17.77 o
   0  30   0       94.80      116.66     16.12 o
   1  30   0       15.50       -7.00     14.40 o
   2  30   0        4.37      -12.84     14.93 o
   1  31   0       25.52       30.48     16.86 o
   2  31   0       14.51        4.60     20.85 o
   0  32   0       11.76       -1.78     51.95 o
   1  32   0       27.05       20.58     14.22 o
  -6   1   1      132.80      135.73     15.20 o
  -5   1   1       38.05       41.15      7.61 o
  -4   1   1       32.54       31.77      5.46 o
  -3   1   1        1.73        1.05      3.37 o
  -2   1   1       39.58       37.53      2.49 o
  -1   1   1     3013.32     2914.62     24.38 o
   1   1   1      639.85      592.51      6.43 o
   2   1   1      209.42      175.36      4.00 o
   3   1   1        1.77       -1.48      3.23 o
   4   1   1       31.58       34.96      5.20 o
   5   1   1      967.20      993.55     20.16 o
   6   1   1        0.46        5.33     14.35 o
  -6   2   1        0.25        5.71     13.23 o
  -5   2   1      180.60      196.53     10.06 o
  -4   2   1       39.66       51.74      5.89 o
  -3   2   1      469.42      493.50      8.90 o
  -2   2   1      125.68      126.25      3.61 o
  -1   2   1     1407.93     1327.28     11.61 o
   0   2   1     3213.93     3029.10     28.00 o
   1   2   1      119.64       96.30      2.15 o
   2   2   1      106.82       82.61      2.99 o
   3   2   1       12.16        9.71      3.38 o
   4   2   1       47.29       45.00      5.29 o
   5   2   1      386.29      369.70     18.15 o
   6   2   1        4.07       -1.02     12.46 o
  -6   3   1        0.95       14.38     12.37 o
  -5   3   1        2.48        5.42      7.98 o
  -4   3   1       39.97       35.17      5.35 o
  -3   3   1      204.44      206.90      6.44 o
  -2   3   1     1158.64     1060.43     10.22 o
  -1   3   1    11552.88    10974.16     84.33 o
   0   3   1    12857.46    11466.29    103.25 o
   1   3   1      983.41      972.13      9.14 o
   2   3   1        0.00        1.00      1.73 o
   3   3   1       16.25       18.47      3.27 o
   4   3   1       76.83       83.10      6.19 o
   5   3   1      354.92      381.14     19.90 o
   6   3   1       63.97       71.34     13.50 o
  -6   4   1      679.25      713.70     26.18 o
  -5   4   1       22.09       24.69      8.01 o
  -4   4   1        9.91       12.61      4.92 o
  -3   4   1       43.43       41.33      3.85 o
  -2   4   1      298.25      317.81      5.13 o
  -1   4   1    12783.48    12632.46    100.48 o
   0   4   1       41.17       51.81      1.41 o
   1   4   1      144.22      127.26      2.65 o
   2   4   1      625.70      676.35      7.49 o
   3   4   1      193.73      220.07      7.12 o
   4   4   1       24.76       29.10      5.53 o
   5   4   1      639.72      621.60     17.03 o
  -6   5   1       65.00       78.20     19.71 o
  -5   5   1        4.11        1.43      8.16 o
  -4   5   1        0.11        3.44      4.80 o
  -3   5   1      859.61      882.64     11.04 o
  -2   5   1      283.40      286.88      5.12 o
  -1   5   1     8155.14     8150.32     63.20 o
   0   5   1      405.67      362.25      4.13 o
   1   5   1       24.87       15.12      1.39 o
   2   5   1        8.46        7.06      1.99 o
   3   5   1        0.14        3.10      3.86 o
   4   5   1        2.11        4.72      5.50 o
   5   5   1        7.96        7.50      8.01 o
  -6   6   1      333.73      327.89     24.97 o
  -5   6   1       43.42       30.34      8.52 o
  -4   6   1       28.86       32.90      5.49 o
  -3   6   1      152.45      154.76      5.48 o
  -2   6   1       25.11       18.60      2.54 o
  -1   6   1       12.71        8.84      1.33 o
   0   6   1     1760.91     1775.48     15.18 o
   1   6   1       22.61       23.07      1.51 o
   2   6   1     1866.61     1944.95     25.25 o
   3   6   1      482.77      454.66      8.92 o
   4   6   1      179.55      165.35      7.89 o
   5   6   1       64.29       56.57      9.48 o
  -6   7   1        0.54       -5.10     15.82 o
  -5   7   1       75.96       87.58     10.44 o
  -4   7   1        8.24       10.29      5.17 o
  -3   7   1      553.42      569.18      9.36 o
  -2   7   1      146.29      149.60      4.07 o
  -1   7   1     1312.57     1278.07     12.00 o
   0   7   1     1403.05     1366.73     12.68 o
   1   7   1       77.67       70.56      3.38 o
   2   7   1     3068.85     3171.86     34.83 o
   3   7   1      223.29      215.87      9.25 o
   4   7   1        0.34       -4.80      5.30 o
   5   7   1        1.56        5.01     10.23 o
  -5   8   1       87.14       98.55      9.65 o
  -4   8   1       50.49       56.76      6.22 o
  -3   8   1       81.43       78.29      4.52 o
  -2   8   1       25.56       43.48      2.76 o
  -1   8   1       13.24       15.87      1.61 o
   0   8   1       24.87       16.65      1.31 o
   1   8   1       23.92       13.24      1.68 o
   2   8   1      116.09      134.27      4.34 o
   3   8   1      155.96      161.39      7.93 o
   4   8   1        2.44       -0.64      5.41 o
   5   8   1       27.82       33.08     10.23 o
  -5   9   1       41.71       48.05      8.81 o
  -4   9   1        0.23       -6.11      6.11 o
  -3   9   1      170.34      180.59      6.50 o
  -2   9   1        0.04        1.33      2.41 o
  -1   9   1       74.27       70.06      2.53 o
   0   9   1        6.59        8.93      1.27 o
   1   9   1       18.07       21.24      2.00 o
   2   9   1      418.73      479.52      8.65 o
   3   9   1      779.80      795.15     15.94 o
   4   9   1      337.10      339.91     11.82 o
   5   9   1      159.34      177.44     13.79 o
  -5  10   1       29.91       37.38      8.73 o
  -4  10   1      639.69      610.21     13.38 o
  -3  10   1        4.60        9.60      4.19 o
  -2  10   1       11.13       17.96      2.63 o
  -1  10   1      301.54      295.12      4.86 o
   0  10   1       81.96       68.19      2.25 o
   1  10   1       27.19       19.65      2.11 o
   2  10   1        6.33        4.01      2.93 o
   3  10   1      867.46      894.94     17.12 o
   4  10   1       38.08       26.50      8.18 o
   5  10   1       75.81       87.48     11.75 o
  -5  11   1        1.72       18.87      8.74 o
  -4  11   1      300.73      291.56     10.93 o
  -3  11   1        1.07       -4.20      4.20 o
  -2  11   1       52.94       55.42      3.80 o
  -1  11   1      137.05      174.68      3.89 o
   0  11   1     1445.75     1441.28     13.41 o
   1  11   1       20.11       27.51      2.50 o
   2  11   1      116.60       99.34      5.34 o
   3  11   1      125.65      131.96      9.13 o
   4  11   1        0.59        0.78      7.31 o
   5  11   1        1.27      -10.75     10.75 o
  -5  12   1       91.26       88.48     17.07 o
  -4  12   1       18.76       30.65      6.28 o
  -3  12   1      466.64      471.08     10.68 o
  -2  12   1        0.01        4.98      3.07 o
  -1  12   1      634.67      555.56      7.04 o
   0  12   1     2830.63     2859.42     25.71 o
   1  12   1       86.68       81.40      5.05 o
   2  12   1       78.16       69.21      4.28 o
   3  12   1       98.18      112.02      7.29 o
   4  12   1       10.70       14.09      8.61 o
   5  12   1        2.37       -9.00     11.32 o
  -5  13   1        0.02        7.59     11.40 o
  -4  13   1      275.98      266.89     10.66 o
  -3  13   1        2.72        0.41      5.28 o
  -2  13   1       59.55       76.61      4.39 o
  -1  13   1     1100.99     1078.62     11.43 o
   0  13   1     1653.61     1762.30     16.30 o
   1  13   1      103.43      108.17      4.76 o
   2  13   1        3.12       -2.39      3.18 o
   3  13   1       80.14       98.87      6.95 o
   4  13   1        6.58        9.84      8.02 o
   5  13   1      311.64      301.44     22.49 o
  -5  14   1        2.35       15.15     10.74 o
  -4  14   1      529.50      525.67     14.94 o
  -3  14   1      101.87      125.25      6.90 o
  -2  14   1       84.34       86.13      5.41 o
  -1  14   1      956.94      957.16     11.45 o
   0  14   1       86.66       66.82      4.18 o
   1  14   1       56.74       51.62      3.87 o
   2  14   1       36.90       45.47      6.28 o
   3  14   1      157.25      152.38      8.25 o
   4  14   1      269.48      240.62     14.23 o
   5  14   1        0.26        0.49     12.72 o
  -5  15   1       29.36       41.51     10.87 o
  -4  15   1       61.05       86.26      9.93 o
  -3  15   1      546.48      492.80     11.71 o
  -2  15   1       12.80        8.27      4.50 o
  -1  15   1      368.99      356.91      8.01 o
   0  15   1      362.27      391.63      6.34 o
   1  15   1        1.64        5.35      3.35 o
   2  15   1       88.51       79.40      5.33 o
   3  15   1      116.47      125.99      7.64 o
   4  15   1       12.82       -5.59      8.81 o
   5  15   1       59.22       48.35     25.42 o
  -5  16   1        1.22        8.76     11.62 o
  -4  16   1      242.41      235.43     11.86 o
  -3  16   1       42.82       49.51      6.39 o
  -2  16   1        2.19        5.12      3.77 o
  -1  16   1      170.65      171.51      5.80 o
   0  16   1      235.01      229.04      7.49 o
   1  16   1       19.49       22.23      2.70 o
   2  16   1       33.07       38.89      4.34 o
   3  16   1      187.75      182.05      8.19 o
   4  16   1      149.46      114.88     10.70 o
   5  16   1        1.84      -15.54     15.54 o
  -5  17   1        0.24       18.05     13.69 o
  -4  17   1        9.86       -4.71      9.18 o
  -3  17   1      157.93      145.97      8.50 o
  -2  17   1        0.08        1.09      3.92 o
  -1  17   1      359.14      354.47      7.35 o
   0  17   1       52.45       46.35      3.67 o
   1  17   1        0.00       -2.85      3.12 o
   2  17   1      344.41      304.35      9.36 o
   3  17   1       14.82       21.51      4.64 o
   4  17   1       45.54       50.54     14.50 o
   5  17   1      111.46      111.45     18.58 o
  -5  18   1       31.89       23.47     15.72 o
  -4  18   1       56.53       45.31      9.37 o
  -3  18   1      823.63      831.36     16.33 o
  -2  18   1      159.25      147.62      7.88 o
  -1  18   1        2.63        3.42      3.42 o
   0  18   1      262.22      260.71      6.34 o
   1  18   1       20.74       29.70      3.03 o
   2  18   1        7.31       22.40      5.74 o
   3  18   1      386.05      429.78     19.10 o
   4  18   1       22.77       21.88     12.80 o
   5  18   1       57.40       77.35     20.56 o
  -5  19   1       61.83       76.74     15.51 o
  -4  19   1       32.11        9.47      9.71 o
  -3  19   1      142.35      134.83      8.43 o
  -2  19   1      492.07      481.14     10.69 o
  -1  19   1       68.69       85.77      5.52 o
   0  19   1        4.37       12.61      3.47 o
   1  19   1      106.36      111.30      4.65 o
   2  19   1        6.21        3.82      5.16 o
   3  19   1      585.98      593.72     26.53 o
   4  19   1        0.42       -5.28     15.95 o
  -4  20   1       80.01       83.75     11.70 o
  -3  20   1        0.65        4.68      8.68 o
  -2  20   1       28.18       30.94      5.16 o
  -1  20   1       34.08       35.09      6.44 o
   0  20   1        3.30        4.07      3.60 o
   1  20   1      121.16      116.13      5.48 o
   2  20   1      134.32      134.08      7.83 o
   3  20   1      303.07      326.20     24.59 o
   4  20   1       76.07       63.49     14.32 o
  -4  21   1       31.59       37.29     12.85 o
  -3  21   1       75.93       72.53     10.54 o
  -2  21   1      382.96      386.41     10.68 o
  -1  21   1       50.11       49.77      6.02 o
   0  21   1        0.24       -0.58      5.72 o
   1  21   1        1.60        8.71      3.71 o
   2  21   1        1.87        3.17      5.92 o
   3  21   1       18.00       21.13     10.83 o
   4  21   1       35.24        9.89     21.15 o
  -4  22   1        2.27        3.61     12.92 o
  -3  22   1      154.05      145.21     14.66 o
  -2  22   1      751.58      723.09     15.01 o
  -1  22   1       24.13       29.69      5.39 o
   0  22   1       79.34       94.15      5.67 o
   1  22   1      927.24      966.02     15.01 o
   2  22   1      133.40      127.41     10.40 o
   3  22   1      291.30      275.51     22.13 o
   4  22   1       41.15       22.26     27.05 o
  -4  23   1      297.54      328.49     20.35 o
  -3  23   1        3.55        9.36      9.93 o
  -2  23   1      526.67      523.59     20.71 o
  -1  23   1        0.64        0.10      5.32 o
   0  23   1       58.50       52.31      6.65 o
   1  23   1     1647.56     1708.66     24.26 o
   2  23   1      250.00      270.65     13.68 o
   3  23   1      294.22      337.76     23.94 o
   4  23   1        0.63       -0.91     16.69 o
  -4  24   1      198.72      238.59     30.19 o
  -3  24   1        1.73        5.98     10.25 o
  -2  24   1       70.34       70.75      9.86 o
  -1  24   1       16.82        5.90      6.10 o
   0  24   1        1.55        3.47      6.16 o
   1  24   1      980.09     1025.86     17.34 o
   2  24   1        9.73        5.61      8.77 o
   3  24   1        6.35       10.74     14.86 o
   4  24   1        5.94       -9.48     16.27 o
  -4  25   1       35.97       12.36     15.32 o
  -3  25   1       56.80       72.11     20.05 o
  -2  25   1       45.66       55.79     10.04 o
  -1  25   1       27.59       13.29      6.92 o
   0  25   1        0.47        8.20      5.91 o
   1  25   1      136.15      150.54     11.32 o
   2  25   1       19.33       13.78     14.91 o
   3  25   1       15.30       15.49     21.76 o
  -3  26   1        0.80       -3.45     16.15 o
  -2  26   1      157.19      159.97     11.35 o
  -1  26   1      102.14      108.88      9.08 o
   0  26   1       14.64       11.14      6.94 o
   1  26   1      225.85      245.11     12.19 o
   2  26   1       30.35       18.90     10.53 o
   3  26   1        2.55       -6.42     13.71 o
  -3  27   1        7.75       19.77     23.57 o
  -2  27   1       23.54        4.29     11.08 o
  -1  27   1        0.42       -8.56      8.56 o
   0  27   1       28.93       35.69      8.52 o
   1  27   1       86.43       93.90     14.04 o
   2  27   1       80.67       60.05     15.96 o
   3  27   1        1.21       10.10     15.08 o
  -3  28   1        1.78       10.48     31.89 o
  -2  28   1        0.33      -11.26     11.26 o
  -1  28   1        5.52       -5.05     13.25 o
   0  28   1       73.20       94.59      9.81 o
   1  28   1      196.72      216.19     14.59 o
   2  28   1       42.98       53.45     13.53 o
   3  28   1        1.77       25.15     16.74 o
  -3  29   1       20.43       37.69     16.83 o
  -2  29   1       90.98       69.11     16.28 o
  -1  29   1       18.25       10.13      9.49 o
   0  29   1       13.60       23.05      9.14 o
   1  29   1      379.82      357.18     21.54 o
   2  29   1        3.18       13.02     19.06 o
  -2  30   1       65.72       41.73     13.92 o
  -1  30   1       32.83       25.55     13.11 o
   0  30   1        6.80       20.66     12.53 o
   1  30   1        4.94        2.74     19.66 o
   2  30   1        2.66       21.76     22.99 o
  -2  31   1      215.67      238.19     20.05 o
  -1  31   1        3.79       -9.54     19.84 o
   0  31   1        1.70      -13.06     13.06 o
   1  31   1        4.77       -2.39     17.56 o
   2  31   1        3.84       13.84     25.62 o
  -1  32   1       13.49       23.56     18.82 o
   0  32   1       29.71      -14.41     14.41 o
   1  32   1      164.27      202.86     16.98 o
   0  33   1        0.90      -10.45     19.32 o
  -6   0   2       62.82       64.58     21.77 o
  -5   0   2        2.28        8.23     10.22 o
  -4   0   2       93.89       96.72     10.29 o
  -3   0   2     1013.84     1008.65     18.51 o
  -2   0   2       83.16       88.84      4.73 o
  -1   0   2    23759.50    23037.02    328.70 o
   0   0   2        0.78        0.41      1.47 o
   1   0   2       50.17       43.21      2.70 o
   2   0   2      315.67      304.95      7.92 o
   3   0   2      436.59      427.90     23.05 o
   4   0   2      576.56      549.70     15.96 o
   5   0   2      225.61      223.96     16.27 o
  -6   1   2        5.62       19.57     10.88 o
  -5   1   2        1.54       14.42      7.45 o
  -4   1   2      107.77      114.40      7.10 o
  -3   1   2       18.36       23.34      4.08 o
  -2   1   2       13.18       21.40      2.36 o
  -1   1   2     9653.34     9290.79     89.92 o
   0   1   2        2.88        5.73      1.09 o
   1   1   2      333.99      349.43      4.82 o
   2   1   2        0.01        0.74      2.18 o
   3   1   2       16.26       21.01      4.08 o
   4   1   2      383.80      370.98     10.71 o
   5   1   2      346.18      329.43     13.92 o
  -6   2   2        5.29       21.33     10.89 o
  -5   2   2       12.84        9.33      7.65 o
  -4   2   2        5.59       12.57      5.39 o
  -3   2   2       63.25       84.59      4.72 o
  -2   2   2      485.81      458.82      6.40 o
  -1   2   2    18117.19    17204.04    155.59 o
   0   2   2      345.03      398.13      4.67 o
   1   2   2        0.00        2.74      1.26 o
   2   2   2      231.29      218.42      4.91 o
   3   2   2       87.90       94.32      5.70 o
   4   2   2        2.16       -2.81      5.86 o
   5   2   2      279.89      275.84     14.51 o
  -6   3   2       13.96        6.57     11.91 o
  -5   3   2        8.74        1.32      7.47 o
  -4   3   2       30.75       34.39      6.22 o
  -3   3   2      147.55      152.11      6.03 o
  -2   3   2       13.06       12.68      2.74 o
  -1   3   2     1486.62     1558.23     14.07 o
   0   3   2     2190.51     2164.00     19.30 o
   1   3   2      720.93      731.36      8.13 o
   2   3   2      201.12      239.17      4.88 o
   3   3   2        0.05       -1.60      3.40 o
   4   3   2      212.02      188.62      8.19 o
   5   3   2      107.36      102.71     10.01 o
  -6   4   2       95.97       96.81     13.05 o
  -5   4   2        2.65       -7.49      7.49 o
  -4   4   2      290.17      268.44     10.83 o
  -3   4   2      103.62      102.13      4.80 o
  -2   4   2     2039.99     2074.91     20.23 o
  -1   4   2     2586.67     2576.88     22.15 o
   0   4   2     2457.70     2555.97     22.57 o
   1   4   2     1222.70     1274.13     12.33 o
   2   4   2      312.17      391.51      5.79 o
   3   4   2       82.72       76.50      5.14 o
   4   4   2      478.53      539.62     11.94 o
   5   4   2      109.69       95.92     10.06 o
  -6   5   2        1.51       -6.32     12.48 o
  -5   5   2      286.21      303.84     13.33 o
  -4   5   2       67.54       66.54      7.28 o
  -3   5   2      341.26      316.18      7.64 o
  -2   5   2      133.75      171.26      4.53 o
  -1   5   2     5459.99     5530.54     45.35 o
   0   5   2      911.22      809.13      8.10 o
   1   5   2        0.02        8.87      1.35 o
   2   5   2     2460.13     2386.19     24.78 o
   3   5   2       13.33        8.82      3.56 o
   4   5   2      222.22      229.93      9.14 o
   5   5   2      105.88       95.48     10.73 o
  -6   6   2        3.40       18.08     12.62 o
  -5   6   2       28.00       20.86      9.69 o
  -4   6   2       71.07       75.68      7.51 o
  -3   6   2        2.44       -0.20      3.50 o
  -2   6   2       11.25       18.45      2.46 o
  -1   6   2      756.78      747.04      7.72 o
   0   6   2       12.00       13.26      1.42 o
   1   6   2        1.49        7.60      1.44 o
   2   6   2     4094.89     4389.74     64.78 o
   3   6   2        2.08        0.87      3.23 o
   4   6   2      169.25      159.47      9.28 o
   5   6   2       67.94       67.80     11.66 o
  -6   7   2       94.67       53.69     16.31 o
  -5   7   2        7.14       14.14      8.77 o
  -4   7   2        0.09        6.09      6.71 o
  -3   7   2       44.50       53.72      4.37 o
  -2   7   2        0.29        1.42      2.19 o
  -1   7   2      196.34      192.36      3.79 o
   0   7   2     1266.24     1257.76     11.80 o
   1   7   2       66.90       80.32      2.35 o
   2   7   2      250.38      278.17      6.98 o
   3   7   2      114.32       99.54      6.55 o
   4   7   2       98.55      104.60      6.28 o
   5   7   2      127.14      105.13     11.64 o
  -5   8   2       12.55       11.79     11.32 o
  -4   8   2       21.02       20.21      6.45 o
  -3   8   2      560.42      551.62     10.22 o
  -2   8   2     1154.52     1120.45     11.86 o
  -1   8   2     2386.86     2464.29     21.91 o
   0   8   2      106.30      108.05      2.86 o
   1   8   2     1292.12     1341.76     14.54 o
   2   8   2      181.59      217.40      6.23 o
   3   8   2       52.07       60.70      5.89 o
   4   8   2      191.16      203.18     12.08 o
   5   8   2       12.37        7.46     10.96 o
  -5   9   2      146.51      139.21     11.17 o
  -4   9   2        0.31       -1.50      6.08 o
  -3   9   2      109.49      101.27      5.53 o
  -2   9   2        2.47        4.32      2.53 o
  -1   9   2     1116.41     1008.30     10.11 o
   0   9   2      363.26      471.35      6.19 o
   1   9   2      248.94      237.25      7.94 o
   2   9   2      680.69      679.78     12.17 o
   3   9   2        7.18        1.26      5.02 o
   4   9   2      184.31      183.65     18.46 o
   5   9   2        5.90        2.36     12.02 o
  -5  10   2       28.73       21.07     12.40 o
  -4  10   2       81.52       74.76      7.35 o
  -3  10   2       27.12       27.15      4.59 o
  -2  10   2        0.01       -0.46      2.63 o
  -1  10   2      379.22      378.44      5.42 o
   0  10   2        5.30        5.65      1.54 o
   1  10   2     3234.50     3201.01     37.36 o
   2  10   2       12.94       17.80      2.95 o
   3  10   2      149.50      152.30      7.68 o
   4  10   2        8.03       -3.10      7.23 o
   5  10   2       43.61       53.09     12.62 o
  -5  11   2       69.29       58.16      9.47 o
  -4  11   2       95.60       88.97      7.59 o
  -3  11   2      165.84      171.79      6.90 o
  -2  11   2       12.40       12.01      2.89 o
  -1  11   2     2508.53     2719.41     24.19 o
   0  11   2      263.55      263.12      4.31 o
   1  11   2     3742.25     3688.37     46.86 o
   2  11   2      325.30      287.64     11.59 o
   3  11   2       20.75       24.40      5.10 o
   4  11   2       57.41       46.44     10.89 o
   5  11   2       71.03       53.58     11.66 o
  -5  12   2       46.89       47.34      9.90 o
  -4  12   2      144.52      128.56      8.51 o
  -3  12   2       10.92        7.19      4.73 o
  -2  12   2      244.14      226.91      6.82 o
  -1  12   2      470.20      476.67      6.47 o
   0  12   2      515.39      556.04      6.99 o
   1  12   2      464.65      502.02      9.00 o
   2  12   2      165.12      149.08      9.59 o
   3  12   2       90.04       92.81     10.61 o
   4  12   2       16.92       12.96      8.07 o
   5  12   2       58.65       36.54     12.42 o
  -5  13   2        3.02        1.83     11.17 o
  -4  13   2        0.46       13.80      7.33 o
  -3  13   2      371.28      355.98      9.95 o
  -2  13   2       35.29       27.89      4.05 o
  -1  13   2       51.59       52.26      3.00 o
   0  13   2      133.21      125.93      3.97 o
   1  13   2       53.63       46.18      3.71 o
   2  13   2        8.18        4.19      5.53 o
   3  13   2        0.05       -0.57      4.77 o
   4  13   2      339.01      321.52     16.56 o
   5  13   2       45.21       10.39     17.82 o
  -5  14   2       76.42       77.20     11.45 o
  -4  14   2       34.19       27.76      9.34 o
  -3  14   2      224.66      238.21      9.45 o
  -2  14   2       73.51       85.48      4.48 o
  -1  14   2       71.77       93.53      4.02 o
   0  14   2      944.07      985.64     11.18 o
   1  14   2       10.40        9.85      3.33 o
   2  14   2        2.44       -1.34      5.55 o
   3  14   2       23.69       18.89      4.53 o
   4  14   2      548.67      558.55     18.10 o
   5  14   2       11.44      -16.20     24.56 o
  -5  15   2       61.67       43.43     11.34 o
  -4  15   2      262.63      264.09     12.62 o
  -3  15   2      986.71      958.69     16.93 o
  -2  15   2      217.27      228.14      7.35 o
  -1  15   2      221.26      197.49      6.23 o
   0  15   2        0.53        5.60      2.72 o
   1  15   2       67.66       73.66      4.65 o
   2  15   2      160.20      148.06      9.92 o
   3  15   2      186.67      172.79     14.60 o
   4  15   2       83.97       68.86     15.03 o
   5  15   2        0.01      -11.15     17.49 o
  -5  16   2       19.96       24.24     11.60 o
  -4  16   2       33.51       35.41      9.76 o
  -3  16   2       19.93       20.03      5.63 o
  -2  16   2      284.86      262.54      7.83 o
  -1  16   2       42.77       33.95      4.19 o
   0  16   2      227.83      260.17      6.60 o
   1  16   2      110.66      120.07      5.90 o
   2  16   2      636.60      608.77     18.56 o
   3  16   2        3.60        6.62      9.09 o
   4  16   2       69.56       63.89     20.05 o
   5  16   2       56.30       49.45     17.28 o
  -5  17   2       39.66       22.40     11.89 o
  -4  17   2        4.48       -4.68      8.94 o
  -3  17   2      513.39      495.23     17.27 o
  -2  17   2       15.90       21.60      4.63 o
  -1  17   2       72.04       62.93      4.46 o
   0  17   2       41.81       42.47      3.81 o
   1  17   2      370.16      348.63      9.18 o
   2  17   2        9.08       17.85      7.39 o
   3  17   2        9.89        8.42      9.15 o
   4  17   2       61.92       23.15     13.18 o
   5  17   2       95.69       75.89     19.96 o
  -5  18   2       25.43        6.94     11.94 o
  -4  18   2       19.57        3.64      9.03 o
  -3  18   2     1711.90     1657.99     26.32 o
  -2  18   2      148.28      149.80      7.25 o
  -1  18   2      108.19      129.88      6.50 o
   0  18   2        2.34        6.21      3.53 o
   1  18   2       55.59       46.80      5.07 o
   2  18   2      161.95      135.28     13.83 o
   3  18   2       33.73       28.99     10.29 o
   4  18   2        0.03      -15.65     15.65 o
  -5  19   2      141.39      160.65     17.65 o
  -4  19   2       20.19       19.72      9.11 o
  -3  19   2      322.59      332.59     12.75 o
  -2  19   2       46.72       34.42      5.71 o
  -1  19   2       87.46       71.97      5.21 o
   0  19   2       33.08       36.59      5.09 o
   1  19   2       68.74       57.32      5.51 o
   2  19   2       54.19       63.46      9.03 o
   3  19   2       16.91       19.93     10.48 o
   4  19   2        5.40       -1.79     13.78 o
  -4  20   2        1.23       -9.19      9.19 o
  -3  20   2       70.02       57.27      8.03 o
  -2  20   2       14.03       20.82      6.16 o
  -1  20   2       46.31       40.71      5.45 o
   0  20   2        0.62       -2.18      4.07 o
   1  20   2     1287.93     1294.60     20.24 o
   2  20   2       32.75       20.17      6.74 o
   3  20   2       68.07       94.54     12.51 o
   4  20   2       67.77       33.74     16.74 o
  -4  21   2       38.66       32.33     11.40 o
  -3  21   2       53.99       51.11      8.97 o
  -2  21   2       32.69       41.08      7.32 o
  -1  21   2       30.06       24.47      5.91 o
   0  21   2       14.07       10.11      4.64 o
   1  21   2      958.19      916.12     20.09 o
   2  21   2      141.61      138.57      8.55 o
   3  21   2      688.28      700.58     31.76 o
   4  21   2       11.61        4.22     17.13 o
  -4  22   2       25.99        8.73     13.19 o
  -3  22   2       26.24       24.81      9.02 o
  -2  22   2      126.64      140.62      9.10 o
  -1  22   2        1.08       -4.13      5.72 o
   0  22   2       96.15       78.24      6.33 o
   1  22   2       99.76      111.32      7.58 o
   2  22   2       73.83       65.02      7.38 o
   3  22   2      460.88      494.15     36.24 o
   4  22   2        7.18        4.24     16.06 o
  -4  23   2       89.56       85.00     14.83 o
  -3  23   2       35.02       32.83      9.05 o
  -2  23   2      160.36      157.21     16.28 o
  -1  23   2        3.64        5.50      6.31 o
   0  23   2       12.20       12.50      5.28 o
   1  23   2      331.21      325.88     12.16 o
   2  23   2        3.98        1.82      6.95 o
   3  23   2      153.28      153.04     15.61 o
   4  23   2        6.98      -20.67     20.67 o
  -4  24   2        3.26       12.68     18.17 o
  -3  24   2       31.29       35.35     12.12 o
  -2  24   2        0.17       12.51      7.98 o
  -1  24   2        8.48        3.05      6.76 o
   0  24   2      489.57      458.76     11.90 o
   1  24   2      202.75      207.78     11.63 o
   2  24   2      100.29       93.40      9.10 o
   3  24   2       80.69       70.74     14.93 o
  -4  25   2        1.79       -9.09     15.54 o
  -3  25   2       23.48       11.37     10.35 o
  -2  25   2        8.30        7.45      8.60 o
  -1  25   2       18.29        9.97      7.44 o
   0  25   2      253.46      218.50     10.88 o
   1  25   2        4.31        6.22      7.86 o
   2  25   2        0.69       10.61     11.47 o
   3  25   2       78.95       84.19     18.61 o
  -3  26   2        0.05        9.21     13.63 o
  -2  26   2       95.62      101.97     10.75 o
  -1  26   2        2.86       -7.91      7.91 o
   0  26   2       34.20       37.21      7.50 o
   1  26   2       17.07       21.15      9.25 o
   2  26   2        1.13       12.49     18.65 o
   3  26   2       18.22      -10.12     14.46 o
  -3  27   2       12.99        4.61     14.71 o
  -2  27   2       89.53       68.41     10.20 o
  -1  27   2      101.57       82.04      9.58 o
   0  27   2       97.78      111.72     11.73 o
   1  27   2       71.95       65.12     10.44 o
   2  27   2        1.01      -15.20     15.34 o
   3  27   2       91.45       74.54     16.62 o
  -3  28   2       56.27       48.78     14.85 o
  -2  28   2        0.12        3.99     10.24 o
  -1  28   2       66.61       61.14      9.97 o
   0  28   2      391.03      356.89     26.60 o
   1  28   2        4.86       24.17     10.90 o
   2  28   2        9.61       26.50     14.12 o
  -2  29   2       22.88       -5.05     13.45 o
  -1  29   2       17.73        5.82     10.85 o
   0  29   2        0.18       -4.50     11.72 o
   1  29   2        0.21        1.13     13.71 o
   2  29   2       86.03      113.15     17.16 o
  -2  30   2       32.29       33.63     12.72 o
  -1  30   2        0.22      -10.37     10.37 o
   0  30   2       12.57       18.67     14.20 o
   1  30   2       27.06       20.05     11.93 o
   2  30   2        0.03        3.25     21.69 o
  -2  31   2        6.35       10.11     14.13 o
  -1  31   2        3.94       -0.50     15.86 o
   0  31   2       16.14       13.64     14.55 o
   1  31   2        7.71        1.26     24.62 o
  -1  32   2        0.86      -17.88     17.88 o
   0  32   2       31.04       15.09     14.58 o
   1  32   2        3.18      -12.65     21.32 o
  -6   1   3       20.83       41.85     11.67 o
  -5   1   3       30.65       37.11      8.03 o
  -4   1   3      356.69      362.20     11.64 o
  -3   1   3      200.68      188.82     10.05 o
  -2   1   3        1.87       -0.90      1.87 o
  -1   1   3     1510.47     1479.64     15.07 o
   0   1   3        0.09       -0.07      1.53 o
   1   1   3      680.65      673.69      7.94 o
   2   1   3        0.31        0.54      2.74 o
   3   1   3       39.39       49.71      5.48 o
   4   1   3      905.93      869.56     17.18 o
   5   1   3        0.13        2.57      7.72 o
  -6   2   3      103.95      127.41     14.83 o
  -5   2   3       35.03       32.63      7.98 o
  -4   2   3      147.75      163.28      8.04 o
  -3   2   3        3.69        1.15      3.86 o
  -2   2   3      309.78      278.10      7.46 o
  -1   2   3      933.43     1029.64     12.85 o
   0   2   3        0.02       -1.20      1.60 o
   1   2   3     1254.50     1364.06     13.46 o
   2   2   3      112.86      124.16      4.73 o
   3   2   3        2.31        8.67      4.00 o
   4   2   3     3333.08     3293.05     44.58 o
   5   2   3        1.36        8.42      7.99 o
  -6   3   3       18.38       32.12     11.73 o
  -5   3   3        8.10       -8.88      9.64 o
  -4   3   3      289.90      302.67     12.97 o
  -3   3   3       89.69       94.62      5.46 o
  -2   3   3        3.28       12.67      2.02 o
  -1   3   3       55.18       60.53      3.50 o
   0   3   3      737.67      711.17      7.95 o
   1   3   3      242.60      251.02      4.60 o
   2   3   3       95.30      115.82      4.30 o
   3   3   3      235.20      209.90      8.24 o
   4   3   3       36.38       50.57      6.15 o
   5   3   3        3.13       20.09     10.51 o
  -6   4   3       48.00       38.85     13.17 o
  -5   4   3       20.70       17.45     10.16 o
  -4   4   3        3.35        8.27      8.21 o
  -3   4   3      416.16      421.13     11.74 o
  -2   4   3     2202.75     2336.89     21.69 o
  -1   4   3      333.14      300.21      4.61 o
   0   4   3      127.29      147.41      3.50 o
   1   4   3     1265.11     1317.91     13.13 o
   2   4   3       76.07       66.17      3.51 o
   3   4   3       53.76       57.36      4.89 o
   4   4   3        1.05        9.17      6.64 o
   5   4   3       11.41       17.99     12.64 o
  -5   5   3       19.88       14.74      9.34 o
  -4   5   3      195.04      188.50      9.56 o
  -3   5   3        1.17        7.00      4.19 o
  -2   5   3     4338.99     4477.29     57.85 o
  -1   5   3      635.47      599.39      7.12 o
   0   5   3        0.57        4.14      1.77 o
   1   5   3       23.45       32.33      2.72 o
   2   5   3      240.92      286.36      5.94 o
   3   5   3      223.08      234.85      8.44 o
   4   5   3       58.29       58.96      5.87 o
   5   5   3        0.36       -0.25     10.44 o
  -5   6   3        1.75       12.11      9.17 o
  -4   6   3       42.42       39.24      6.75 o
  -3   6   3        6.74       10.45      4.16 o
  -2   6   3     2155.97     2222.12     25.05 o
  -1   6   3      360.60      317.31      5.71 o
   0   6   3      269.84      252.09      4.79 o
   1   6   3       23.77       44.77      2.50 o
   2   6   3       50.11       60.57      4.02 o
   3   6   3      152.71      151.13      7.36 o
   4   6   3       42.05       44.75      6.48 o
   5   6   3        5.18        0.11     11.77 o
  -5   7   3        0.00       -0.55     10.40 o
  -4   7   3      103.24       96.39      7.82 o
  -3   7   3       26.69       25.71      4.66 o
  -2   7   3       23.27       31.93      2.80 o
  -1   7   3      628.63      629.58      7.61 o
   0   7   3       81.20       76.27      2.88 o
   1   7   3      369.41      456.56      6.93 o
   2   7   3      200.45      216.79      8.74 o
   3   7   3       91.33       88.57      5.73 o
   4   7   3       13.51        1.27      7.43 o
   5   7   3       18.86       12.79     12.51 o
  -5   8   3      143.66      127.73     13.32 o
  -4   8   3        0.56       -2.59      6.37 o
  -3   8   3       78.83       89.38      5.65 o
  -2   8   3     3018.33     2986.78     29.04 o
  -1   8   3      764.97      834.22     10.57 o
   0   8   3        6.48       11.09      2.24 o
   1   8   3      965.45     1030.22     11.40 o
   2   8   3      282.44      299.35      8.63 o
   3   8   3       53.90       59.51      7.74 o
   4   8   3      180.06      172.03     11.69 o
   5   8   3        0.17        3.76     11.20 o
  -5   9   3       32.62       18.90     10.32 o
  -4   9   3        7.79       -0.55      6.77 o
  -3   9   3        7.47       35.05      4.52 o
  -2   9   3     1571.23     1603.20     19.55 o
  -1   9   3      378.24      364.25      6.01 o
   0   9   3      223.80      265.40      4.87 o
   1   9   3     1199.11     1334.00     16.56 o
   2   9   3      305.99      342.74      7.62 o
   3   9   3       95.42      120.01      7.48 o
   4   9   3      106.06      117.05     10.35 o
   5   9   3        1.78      -11.33     15.17 o
  -5  10   3        0.42        7.05     10.08 o
  -4  10   3      304.60      302.40     12.50 o
  -3  10   3        0.76       -2.25      4.58 o
  -2  10   3       76.29       63.65      3.96 o
  -1  10   3      254.87      257.81      5.26 o
   0  10   3       61.50       76.61      3.51 o
   1  10   3      278.09      250.09      6.73 o
   2  10   3       80.28       99.64      5.26 o
   3  10   3       16.69       25.82      5.51 o
   4  10   3        0.63       -3.67      7.96 o
   5  10   3       11.85       -5.70     11.56 o
  -5  11   3        0.01        7.81     10.21 o
  -4  11   3      329.55      341.38     13.36 o
  -3  11   3       11.37       14.03      5.05 o
  -2  11   3      232.25      245.81      6.40 o
  -1  11   3     3786.63     3823.88     34.71 o
   0  11   3      317.53      312.97      5.78 o
   1  11   3      107.21      127.25      6.17 o
   2  11   3       83.85       80.30      4.73 o
   3  11   3       17.58       19.03      7.15 o
   4  11   3        1.71       -4.18     10.13 o
   5  11   3        3.12       10.14     17.62 o
  -5  12   3      118.04      121.71     12.02 o
  -4  12   3       33.71       35.86     10.62 o
  -3  12   3       54.32       83.74      6.78 o
  -2  12   3       85.27       75.03      5.20 o
  -1  12   3      130.36      143.18      4.42 o
   0  12   3      699.66      655.49     10.54 o
   1  12   3      116.03      130.44      7.02 o
   2  12   3       41.87       35.63      7.42 o
   3  12   3      105.28      111.76      6.83 o
   4  12   3      289.12      312.72     19.97 o
   5  12   3       15.98        0.17     16.47 o
  -5  13   3        2.26       13.66     10.47 o
  -4  13   3      554.25      627.49     16.08 o
  -3  13   3        3.58        5.72      4.82 o
  -2  13   3       54.32       57.12      4.46 o
  -1  13   3        6.81        6.71      2.80 o
   0  13   3       11.88        8.55      2.66 o
   1  13   3       43.86       39.27      4.65 o
   2  13   3       51.15       48.70      7.59 o
   3  13   3        2.52       -2.21      4.61 o
   4  13   3       65.57       30.48     24.54 o
   5  13   3       63.48       66.71     18.27 o
  -5  14   3      144.64      180.12     16.46 o
  -4  14   3      229.49      246.78     11.26 o
  -3  14   3       18.91       23.23      5.80 o
  -2  14   3      283.97      272.71      7.99 o
  -1  14   3        3.22       -0.20      3.03 o
   0  14   3       55.65       66.01      3.45 o
   1  14   3       32.00       41.89      4.79 o
   2  14   3        1.63       -2.52      6.63 o
   3  14   3       11.36        8.13     10.08 o
   4  14   3       18.57       -1.69     12.50 o
   5  14   3        1.22      -13.07     17.94 o
  -5  15   3      160.48      167.62     13.83 o
  -4  15   3      416.18      430.09     16.97 o
  -3  15   3        0.34       23.28      6.12 o
  -2  15   3      380.31      371.64     12.05 o
  -1  15   3       45.84       39.83      4.45 o
   0  15   3      410.09      393.57      7.95 o
   1  15   3        1.84        6.50      4.38 o
   2  15   3        0.24        2.74      7.31 o
   3  15   3       12.28       -4.28      9.29 o
   4  15   3        0.22       10.26     17.93 o
  -5  16   3      225.82      226.11     20.90 o
  -4  16   3       69.81       81.94     11.24 o
  -3  16   3      153.76      178.16      8.83 o
  -2  16   3       39.84       41.58      5.24 o
  -1  16   3      370.82      334.08      8.41 o
   0  16   3        3.86        3.75      3.32 o
   1  16   3        1.18        6.23      4.71 o
   2  16   3       46.28       39.98      8.17 o
   3  16   3        2.04        8.64      9.54 o
   4  16   3        8.09       -9.38     14.56 o
  -5  17   3        0.99       -4.76     14.24 o
  -4  17   3       27.85       28.84     10.08 o
  -3  17   3       74.09       84.06      7.19 o
  -2  17   3      175.32      165.41      7.92 o
  -1  17   3        0.13       -2.34      4.09 o
   0  17   3       18.71       22.49      3.69 o
   1  17   3      158.12      151.07      8.10 o
   2  17   3     1264.03     1251.41     29.33 o
   3  17   3      262.51      256.14     16.77 o
   4  17   3      122.37       78.05     16.02 o
  -5  18   3       18.10       38.07     13.96 o
  -4  18   3      444.63      432.62     19.24 o
  -3  18   3       70.97       66.86      7.94 o
  -2  18   3      178.68      149.75      9.44 o
  -1  18   3      113.31      114.73      6.11 o
   0  18   3        2.40        7.14      3.68 o
   1  18   3        0.01        0.92      5.24 o
   2  18   3     2131.65     2177.76     43.31 o
   3  18   3      431.35      378.20     20.07 o
   4  18   3        1.74        2.45     25.35 o
  -4  19   3       20.63       21.11      9.71 o
  -3  19   3        3.46        7.67      7.31 o
  -2  19   3      180.00      180.73      9.26 o
  -1  19   3       62.08       52.16      5.42 o
   0  19   3       12.93       10.51      4.22 o
   1  19   3      106.17       80.59      6.99 o
   2  19   3      249.86      270.89     15.48 o
   3  19   3       17.01       -2.08     11.72 o
   4  19   3        5.43       -1.20     15.11 o
  -4  20   3        5.37       -9.94      9.94 o
  -3  20   3      155.16      157.03      9.99 o
  -2  20   3       48.74       42.18      7.01 o
  -1  20   3        3.81        9.05      5.05 o
   0  20   3      137.04      154.48      6.88 o
   1  20   3       86.92       96.96      7.75 o
   2  20   3       33.43       22.22      8.80 o
   3  20   3        0.41        5.55     14.14 o
   4  20   3       26.27       20.65     16.39 o
  -4  21   3        9.21        3.63     12.77 o
  -3  21   3       66.96       73.12     10.32 o
  -2  21   3        3.52        3.94      6.47 o
  -1  21   3       37.92       19.30      6.91 o
   0  21   3        1.76        8.20      4.68 o
   1  21   3       69.99       96.29      7.55 o
   2  21   3      270.70      261.15     16.40 o
   3  21   3        8.27       -5.91     11.89 o
   4  21   3       12.76        6.03     16.37 o
  -4  22   3        9.41        0.86     10.94 o
  -3  22   3       74.94       57.33      9.38 o
  -2  22   3      221.49      234.91     11.31 o
  -1  22   3       18.81       18.99      6.21 o
   0  22   3       66.90       69.89      5.65 o
   1  22   3       49.50       52.06      7.29 o
   2  22   3      148.52      162.75     13.51 o
   3  22   3        6.58       22.34     13.36 o
   4  22   3        0.18        3.71     15.76 o
  -4  23   3        0.03       -3.60     15.20 o
  -3  23   3       65.82       61.04      9.86 o
  -2  23   3       47.78       43.65      8.47 o
  -1  23   3        0.16       -0.61      6.38 o
   0  23   3      433.42      423.64     11.19 o
   1  23   3       10.71       17.11      8.21 o
   2  23   3       23.68       38.93     15.21 o
   3  23   3        1.92       13.43     13.16 o
  -4  24   3        0.80       13.13     14.74 o
  -3  24   3      125.67      114.88     11.59 o
  -2  24   3       42.03       39.02      8.68 o
  -1  24   3       58.93       29.55      7.06 o
   0  24   3      537.51      610.76     14.24 o
   1  24   3      314.40      332.87     14.35 o
   2  24   3        5.54        2.73     11.14 o
   3  24   3       36.01       38.94     14.90 o
  -3  25   3      163.11      158.87     15.91 o
  -2  25   3        0.21       -2.91      8.47 o
  -1  25   3       11.07        3.23      7.32 o
   0  25   3     1017.41     1032.30     19.16 o
   1  25   3        5.62       13.73      9.38 o
   2  25   3        0.16       25.65     15.17 o
   3  25   3       11.50       21.84     15.32 o
  -3  26   3      101.29      119.00     14.11 o
  -2  26   3        6.55       -4.37     10.16 o
  -1  26   3        9.59       -4.54      7.95 o
   0  26   3       63.05       75.20     10.42 o
   1  26   3       10.24       14.57     16.47 o
   2  26   3        5.41       22.75     13.35 o
   3  26   3        2.92       23.05     16.01 o
  -3  27   3        9.61       31.42     14.82 o
  -2  27   3       12.80      -10.00     10.00 o
  -1  27   3       51.12       54.93      9.09 o
   0  27   3      807.30      775.48     21.63 o
   1  27   3       50.65       56.60     10.63 o
   2  27   3       17.75       21.15     14.65 o
  -3  28   3       83.00       96.89     14.63 o
  -2  28   3       44.68       40.11     12.93 o
  -1  28   3        0.29       -8.36      9.62 o
   0  28   3       50.50       66.42     11.92 o
   1  28   3        3.58       22.30     11.16 o
   2  28   3        0.22      -13.10     14.38 o
  -2  29   3       21.26       37.43     11.74 o
  -1  29   3       34.61       28.57     12.92 o
   0  29   3      252.67      261.02     15.41 o
   1  29   3        2.94       15.06     18.41 o
   2  29   3       11.08       33.49     16.62 o
  -2  30   3       15.79       10.64     13.26 o
  -1  30   3       30.27       45.64     16.60 o
   0  30   3        3.96        5.05     12.37 o
   1  30   3       42.46       47.23     25.04 o
  -1  31   3        1.64      -12.89     13.94 o
   0  31   3       14.73       -0.37     13.63 o
   1  31   3       88.68       83.74     17.93 o
  -5   0   4      133.59      123.28     14.56 o
  -4   0   4      241.43      221.42     16.03 o
  -3   0   4       32.14       33.21      5.71 o
  -2   0   4      772.05      699.49     25.97 o
  -1   0   4     1299.98     1293.98     28.43 o
   0   0   4      261.91      246.05      6.73 o
   1   0   4      951.28      975.72     17.54 o
   2   0   4       13.89       25.63      4.87 o
   3   0   4      128.96      139.10     11.13 o
   4   0   4      494.97      525.92     24.58 o
   5   0   4       12.63       17.00     16.20 o
  -5   1   4        5.96        5.79      9.31 o
  -4   1   4       43.54       51.05      5.54 o
  -3   1   4       11.76       13.99      5.93 o
  -2   1   4      119.30      105.09      8.45 o
  -1   1   4      126.63      133.86      5.17 o
   0   1   4        3.07        2.66      2.10 o
   1   1   4      624.47      639.75     14.51 o
   2   1   4      813.42      803.47     12.37 o
   3   1   4      150.86      157.83      7.73 o
   4   1   4      184.29      159.41     10.58 o
   5   1   4       37.16       60.04     12.75 o
  -5   2   4       92.28      101.09     10.53 o
  -4   2   4       79.63       85.98      6.83 o
  -3   2   4       85.70      101.49      4.99 o
  -2   2   4     2993.41     2790.54     48.33 o
  -1   2   4      411.78      419.15      7.78 o
   0   2   4        4.58        6.52      2.48 o
   1   2   4       12.24       24.00      2.67 o
   2   2   4       38.66       33.83      3.59 o
   3   2   4      505.37      468.42     12.81 o
   4   2   4        0.28        5.41      7.04 o
   5   2   4       41.43       61.95     13.93 o
  -5   3   4       80.09       70.42     10.41 o
  -4   3   4        0.01        2.83      5.87 o
  -3   3   4      109.54      128.11      5.67 o
  -2   3   4        0.00        4.98      3.09 o
  -1   3   4       34.08       43.96      2.54 o
   0   3   4       12.76        9.89      2.38 o
   1   3   4       73.80       80.97      3.52 o
   2   3   4      105.76      106.26      4.84 o
   3   3   4      193.02      209.89     12.91 o
   4   3   4       25.07       33.73      7.68 o
   5   3   4        3.40        6.87     10.71 o
  -5   4   4      144.71      137.63     12.22 o
  -4   4   4       14.30       27.00      6.46 o
  -3   4   4       79.83       95.02      5.07 o
  -2   4   4      945.18      919.46     15.67 o
  -1   4   4       30.47       17.94      2.56 o
   0   4   4       47.42       67.40      3.10 o
   1   4   4     1522.82     1653.11     16.49 o
   2   4   4        0.26        3.15      3.21 o
   3   4   4      322.73      324.61      9.59 o
   4   4   4      111.72      117.89      9.61 o
   5   4   4        2.19        6.62     11.64 o
  -5   5   4        2.61       -9.71     10.56 o
  -4   5   4       99.18      101.81      7.54 o
  -3   5   4      220.57      244.23      7.11 o
  -2   5   4     2156.03     2189.60     31.72 o
  -1   5   4      303.56      307.16      5.56 o
   0   5   4      104.60      127.94      4.25 o
   1   5   4     2369.90     2397.37     24.35 o
   2   5   4      244.66      247.50      6.75 o
   3   5   4     2331.79     2374.72     30.31 o
   4   5   4      132.12      124.46      8.97 o
   5   5   4       10.22      -10.92     10.99 o
  -5   6   4       54.31       54.35     15.51 o
  -4   6   4        3.07        6.90      6.32 o
  -3   6   4      378.18      394.77      8.99 o
  -2   6   4     3217.86     3158.20     43.58 o
  -1   6   4     1105.55     1055.58     16.22 o
   0   6   4       53.50       58.85      3.08 o
   1   6   4      735.47      802.10     11.21 o
   2   6   4       10.77        8.21      3.28 o
   3   6   4     1299.20     1319.12     17.19 o
   4   6   4        4.02       -0.01      6.65 o
   5   6   4       15.96        7.40     11.37 o
  -5   7   4       16.67       14.22     11.89 o
  -4   7   4       17.86       21.22      6.39 o
  -3   7   4       47.08       45.43      5.80 o
  -2   7   4      167.82      159.20      5.12 o
  -1   7   4       63.16       63.42      3.94 o
   0   7   4        8.27        3.19      2.66 o
   1   7   4       96.91      119.63      4.78 o
   2   7   4        0.19       -0.47      3.39 o
   3   7   4      110.67      104.26      5.69 o
   4   7   4        0.47       -7.91      7.91 o
   5   7   4       15.23       14.83     12.03 o
  -5   8   4        6.72        3.12     10.40 o
  -4   8   4       44.57       38.79      7.11 o
  -3   8   4      534.23      525.56     10.98 o
  -2   8   4     1197.68     1164.44     15.89 o
  -1   8   4      121.05      125.09      4.73 o
   0   8   4       79.44       75.76      3.76 o
   1   8   4      398.13      359.76      7.97 o
   2   8   4       80.12       93.54      4.79 o
   3   8   4       78.70       80.64      8.27 o
   4   8   4        4.25       12.58      9.20 o
   5   8   4        0.56        8.49     16.74 o
  -5   9   4       65.04       38.22     10.78 o
  -4   9   4        0.40        4.83      7.03 o
  -3   9   4      484.30      460.67     10.54 o
  -2   9   4       47.45       49.72      4.20 o
  -1   9   4        2.31        0.08      2.72 o
   0   9   4       11.44       17.76      3.02 o
   1   9   4       59.61       55.06      3.73 o
   2   9   4      481.91      457.57      8.55 o
   3   9   4       27.83       42.89      6.62 o
   4   9   4       58.80       72.95     10.12 o
   5   9   4        3.75       26.69     16.42 o
  -5  10   4      178.21      192.13     14.35 o
  -4  10   4        0.21        5.36      8.93 o
  -3  10   4      269.44      269.69      9.07 o
  -2  10   4      496.47      486.05      9.78 o
  -1  10   4       15.89       16.10      3.22 o
   0  10   4      176.97      168.90      5.54 o
   1  10   4       14.67       18.38      2.99 o
   2  10   4        1.46        9.68      3.24 o
   3  10   4        1.92        2.80      5.65 o
   4  10   4      233.47      226.74     14.36 o
   5  10   4        0.24      -17.97     18.10 o
  -5  11   4       27.98       39.95     13.10 o
  -4  11   4      168.97      193.50     10.87 o
  -3  11   4       66.85       66.48      5.89 o
  -2  11   4      122.88      142.10      7.11 o
  -1  11   4      135.02      132.77      5.50 o
   0  11   4      799.64      761.69     11.15 o
   1  11   4       50.55       68.06      3.93 o
   2  11   4       11.75       13.05      3.96 o
   3  11   4        0.96       -1.39      5.58 o
   4  11   4       25.72       22.39      8.86 o
   5  11   4       58.85       61.70     17.87 o
  -5  12   4       36.11       32.59     14.25 o
  -4  12   4       37.87       40.33      7.74 o
  -3  12   4      254.87      246.16      9.31 o
  -2  12   4       42.25       41.64      4.56 o
  -1  12   4       76.22       70.82      4.43 o
   0  12   4     2351.28     2451.32     38.64 o
   1  12   4        5.88        8.89      3.12 o
   2  12   4       48.05       46.89      4.07 o
   3  12   4      106.90      107.88      7.21 o
   4  12   4       61.53       41.31     10.20 o
  -5  13   4      281.36      287.27     18.16 o
  -4  13   4      763.65      797.30     18.91 o
  -3  13   4      267.33      264.93     10.01 o
  -2  13   4       40.65       49.76      5.45 o
  -1  13   4       14.44       14.96      3.70 o
   0  13   4      252.90      271.78      7.73 o
   1  13   4      158.68      162.16      6.40 o
   2  13   4       18.61       27.24      7.41 o
   3  13   4        9.13        4.17      5.96 o
   4  13   4        7.90        5.42     21.14 o
  -5  14   4       31.68       46.49     15.63 o
  -4  14   4      235.65      246.46     15.21 o
  -3  14   4        6.79        2.19      5.67 o
  -2  14   4       15.74       19.13      5.18 o
  -1  14   4        2.09        2.66      3.92 o
   0  14   4        1.01       -3.54      3.93 o
   1  14   4     1715.22     1689.70     26.14 o
   2  14   4       13.60       28.45      8.25 o
   3  14   4      274.15      230.50     15.16 o
   4  14   4       45.28       34.01     14.92 o
  -5  15   4        0.18        5.97     16.29 o
  -4  15   4      135.88      136.42     15.31 o
  -3  15   4       73.46       75.32      6.91 o
  -2  15   4       19.86       21.64      5.13 o
  -1  15   4        8.36        1.12      3.80 o
   0  15   4     1000.70      997.17     14.04 o
   1  15   4      407.07      410.02     12.98 o
   2  15   4       93.31       85.81     10.16 o
   3  15   4      342.88      344.72     18.66 o
   4  15   4        1.23      -10.68     12.85 o
  -5  16   4       21.19       31.34     15.71 o
  -4  16   4      321.84      329.02     15.81 o
  -3  16   4       40.38       31.65      6.85 o
  -2  16   4       63.45       62.26      5.99 o
  -1  16   4      128.77      142.93      6.86 o
   0  16   4      198.11      215.06      6.90 o
   1  16   4      367.06      332.89     13.67 o
   2  16   4       12.01        2.38      8.40 o
   3  16   4       62.62       52.97     11.46 o
   4  16   4        1.49      -12.83     12.83 o
  -4  17   4      129.89      130.60     10.96 o
  -3  17   4       51.20       47.28      8.21 o
  -2  17   4        7.17        5.15      5.62 o
  -1  17   4       86.65       85.94      5.79 o
   0  17   4      178.87      164.20      6.81 o
   1  17   4      829.10      780.41     16.78 o
   2  17   4       82.84      114.20     11.15 o
   3  17   4        1.15       -7.60     20.75 o
   4  17   4       12.17       11.54     14.97 o
  -4  18   4       86.18       84.00     10.54 o
  -3  18   4       80.83       77.69      8.07 o
  -2  18   4        0.99       11.88      5.94 o
  -1  18   4       17.22       22.94      5.19 o
   0  18   4      369.70      358.69     12.04 o
   1  18   4        0.07        0.34      6.35 o
   2  18   4       17.91       26.74      9.50 o
   3  18   4      165.37      135.23     16.20 o
   4  18   4       32.05       21.47     16.59 o
  -4  19   4        2.07       -1.31     10.76 o
  -3  19   4       48.48       58.81      8.27 o
  -2  19   4        4.62       14.77      6.43 o
  -1  19   4        0.36       -1.95      5.20 o
   0  19   4       64.70       49.81      5.48 o
   1  19   4        0.04       13.42      6.70 o
   2  19   4      142.46      163.01     16.18 o
   3  19   4       40.91       46.84     13.53 o
   4  19   4       28.77       -7.45     24.56 o
  -4  20   4      135.21      152.76     12.52 o
  -3  20   4       11.35        5.81      9.32 o
  -2  20   4        2.03       14.27      6.63 o
  -1  20   4       52.59       49.77      8.09 o
   0  20   4        3.10       -4.07      5.30 o
   1  20   4      252.98      269.63     12.51 o
   2  20   4      515.94      495.28     21.30 o
   3  20   4       29.61       37.01     13.51 o
   4  20   4       26.97        9.19     25.97 o
  -4  21   4       28.34       37.03     11.76 o
  -3  21   4       17.25       28.37      9.08 o
  -2  21   4        1.33       -2.01      7.38 o
  -1  21   4       29.55       28.94      6.66 o
   0  21   4      246.75      246.26      9.41 o
   1  21   4        6.19        3.87      8.99 o
   2  21   4      454.22      456.96     22.98 o
   3  21   4        0.06       18.35     14.92 o
  -4  22   4       13.83        9.42     12.16 o
  -3  22   4       98.39      103.44     12.63 o
  -2  22   4        0.20       11.40      7.84 o
  -1  22   4       32.87       30.22      7.16 o
   0  22   4      361.44      371.97     21.32 o
   1  22   4       19.46       22.72      8.96 o
   2  22   4        6.91        5.82     16.98 o
   3  22   4       55.78       51.80     15.39 o
  -4  23   4       40.91       67.38     13.38 o
  -3  23   4       92.18       95.16     11.33 o
  -2  23   4        3.35       18.41      8.48 o
  -1  23   4      206.35      168.97      9.58 o
   0  23   4        6.52       15.36      6.94 o
   1  23   4       43.67       67.74     10.60 o
   2  23   4       64.59       90.14     13.82 o
   3  23   4        0.30       -4.07     14.52 o
  -3  24   4      119.79      118.68     12.93 o
  -2  24   4        9.65       12.45      9.09 o
  -1  24   4      288.47      234.02     14.72 o
   0  24   4        1.24       -4.75      7.89 o
   1  24   4       15.17       27.92     15.67 o
   2  24   4        5.81       24.27     14.11 o
   3  24   4       20.50       20.05     16.02 o
  -3  25   4      186.13      178.87     20.09 o
  -2  25   4       65.74       57.13     18.33 o
  -1  25   4        2.88       -4.90     12.32 o
   0  25   4      213.97      216.78     14.91 o
   1  25   4       14.18       28.66     11.40 o
   2  25   4        4.59       -2.19     14.03 o
   3  25   4        0.47      -12.37     19.51 o
  -3  26   4        1.53      -10.84     14.60 o
  -2  26   4       13.61        4.44     12.01 o
  -1  26   4        1.50        2.28      9.02 o
   0  26   4       64.31       69.35     13.35 o
   1  26   4       40.18       52.42     14.86 o
   2  26   4        3.80       10.36     14.56 o
  -2  27   4       35.82       31.36     13.45 o
  -1  27   4       29.84       44.65      9.84 o
   0  27   4       17.63       23.72     12.96 o
   1  27   4        4.69        4.55     14.51 o
   2  27   4        1.30       -4.03     15.93 o
  -2  28   4        3.32        4.23     11.31 o
  -1  28   4      339.96      344.74     25.04 o
   0  28   4        0.84      -13.18     13.18 o
   1  28   4        0.24       -9.95     14.49 o
   2  28   4        6.64       20.40     22.78 o
  -2  29   4       22.70        8.08     12.49 o
  -1  29   4       96.31       90.19     14.13 o
   0  29   4       75.71       71.04     17.98 o
   1  29   4        6.71       21.60     18.14 o
  -1  30   4        3.21       29.61     14.81 o
   0  30   4        2.70       10.15     15.29 o
  -5   1   5      158.43      189.63     23.24 o
  -4   1   5      298.94      291.36     14.10 o
  -3   1   5       79.23       85.09     10.72 o
  -2   1   5      213.42      210.27     12.19 o
  -1   1   5        7.57        3.05      3.03 o
   0   1   5     1189.15     1169.12     13.57 o
   1   1   5       13.91       13.96      3.47 o
   2   1   5       63.54       66.71      5.35 o
   3   1   5      310.89      296.02     10.59 o
   4   1   5       14.05       13.43      7.82 o
   5   1   5       34.69       49.69     21.04 o
  -5   2   5        0.46      -15.82     15.82 o
  -4   2   5      116.41      119.49      9.07 o
  -3   2   5      267.82      277.82     15.62 o
  -2   2   5      168.63      169.11     11.10 o
  -1   2   5       95.13       98.54      4.37 o
   0   2   5      258.00      241.22      6.69 o
   1   2   5      193.44      166.91      6.01 o
   2   2   5       14.77       19.07      5.23 o
   3   2   5      988.61      933.29     17.10 o
   4   2   5      111.44      122.34      9.36 o
   5   2   5       40.82       64.82     13.32 o
  -5   3   5       54.78       84.56     17.37 o
  -4   3   5        4.14       22.71      9.29 o
  -3   3   5      238.33      231.32      9.71 o
  -2   3   5      215.31      164.01     11.12 o
  -1   3   5      322.32      314.66      6.27 o
   0   3   5       43.60       45.71      3.93 o
   1   3   5        4.62        3.46      3.34 o
   2   3   5       21.88       31.08      4.87 o
   3   3   5     1448.69     1442.39     24.05 o
   4   3   5        0.01       20.89      8.27 o
   5   3   5       55.48       70.77     13.16 o
  -5   4   5       32.12       15.25     16.70 o
  -4   4   5       58.75       48.59     11.14 o
  -3   4   5      186.09      191.22      9.93 o
  -2   4   5      165.84      156.69      7.13 o
  -1   4   5        0.02       -1.25      2.59 o
   0   4   5       21.87       26.98      3.64 o
   1   4   5        5.59       12.11      3.48 o
   2   4   5      253.62      266.70      8.05 o
   3   4   5      373.96      355.03     11.15 o
   4   4   5        0.32        5.00      8.78 o
   5   4   5       24.61       45.29     12.89 o
  -5   5   5      214.32      196.46     19.47 o
  -4   5   5        2.88       -4.82      9.63 o
  -3   5   5      231.22      227.92      9.48 o
  -2   5   5       46.48       42.19      4.75 o
  -1   5   5      114.79      118.31      4.72 o
   0   5   5       15.08       24.29      3.89 o
   1   5   5        1.44        5.34      4.05 o
   2   5   5        3.53        9.77      4.03 o
   3   5   5      182.23      184.73      8.77 o
   4   5   5        1.21       10.39      8.78 o
  -5   6   5        6.74       26.86     16.15 o
  -4   6   5       20.49       35.73     10.76 o
  -3   6   5       23.39       30.78      5.93 o
  -2   6   5      292.51      289.45      9.62 o
  -1   6   5       49.03       57.47      3.79 o
   0   6   5      463.54      446.87     10.40 o
   1   6   5      126.81      129.58      5.98 o
   2   6   5      439.06      411.72      9.66 o
   3   6   5       92.02      115.17      7.06 o
   4   6   5       80.45       86.56     11.02 o
  -5   7   5        9.78       16.56     15.79 o
  -4   7   5       14.12       31.63     15.17 o
  -3   7   5     1270.20     1272.75     22.77 o
  -2   7   5      344.96      357.66     10.75 o
  -1   7   5        4.91        8.95      3.25 o
   0   7   5       45.86       46.04      4.59 o
   1   7   5      242.08      255.81      7.83 o
   2   7   5      132.09      133.78      7.06 o
   3   7   5      575.98      544.55     12.89 o
   4   7   5        1.55       21.24      9.98 o
  -5   8   5      167.65      164.85     17.86 o
  -4   8   5       23.47       32.53     11.46 o
  -3   8   5        0.02        8.46      6.24 o
  -2   8   5      170.23      190.12      9.13 o
  -1   8   5        2.09        3.69      3.21 o
   0   8   5      100.07       90.94      4.76 o
   1   8   5        0.03       -4.09      4.09 o
   2   8   5        2.32        1.83      4.26 o
   3   8   5      336.78      346.55      9.85 o
   4   8   5        0.00       11.41      9.43 o
  -5   9   5      287.52      312.62     22.91 o
  -4   9   5        8.98       -3.69      6.51 o
  -3   9   5     1290.06     1294.32     23.68 o
  -2   9   5       72.96       71.40      4.93 o
  -1   9   5        6.97        3.50      3.51 o
   0   9   5        2.70        7.99      3.59 o
   1   9   5      207.52      198.38      7.17 o
   2   9   5      190.15      183.61      7.19 o
   3   9   5       41.40       26.06      7.52 o
   4   9   5       13.52       16.13      9.70 o
  -5  10   5      206.59      246.65     21.99 o
  -4  10   5        6.04        5.30      6.67 o
  -3  10   5      846.60      791.71     14.19 o
  -2  10   5       58.44       57.01      4.96 o
  -1  10   5        0.08       -2.08      3.73 o
   0  10   5      159.67      161.24      6.39 o
   1  10   5      100.05      104.77      5.39 o
   2  10   5      240.99      275.90      7.88 o
   3  10   5       68.45       64.55     12.20 o
   4  10   5        9.94       30.36     10.10 o
  -5  11   5        5.26       -6.29     15.31 o
  -4  11   5        0.03       -4.79      7.92 o
  -3  11   5      392.11      403.31     11.52 o
  -2  11   5       44.22       51.37      5.72 o
  -1  11   5       59.27       53.63      4.72 o
   0  11   5       30.09       36.38      4.42 o
   1  11   5       52.41       57.58      4.73 o
   2  11   5        3.27        4.31      5.03 o
   3  11   5       19.29       28.17      8.01 o
   4  11   5        1.27        8.34     18.07 o
  -5  12   5      116.15      143.20     17.63 o
  -4  12   5      105.06      108.54     11.17 o
  -3  12   5       37.42       34.60      7.02 o
  -2  12   5      120.81      131.23      9.51 o
  -1  12   5      113.41      111.54      7.50 o
   0  12   5      265.65      268.51      9.09 o
   1  12   5      170.04      155.12      6.23 o
   2  12   5        1.98       -5.27      5.60 o
   3  12   5       28.46       29.81     10.29 o
   4  12   5       76.49       54.22     26.95 o
  -5  13   5      321.69      354.73     29.37 o
  -4  13   5      120.16      115.57     13.25 o
  -3  13   5       17.29       16.01      6.75 o
  -2  13   5      225.49      217.05     10.71 o
  -1  13   5      261.33      267.02     11.22 o
   0  13   5       32.35       22.11      5.15 o
   1  13   5      496.36      541.25     10.91 o
   2  13   5       83.09       90.03      5.43 o
   3  13   5       77.13       98.67     12.92 o
   4  13   5       41.76       30.08     15.33 o
  -5  14   5        0.42      -24.63     28.14 o
  -4  14   5      163.16      157.97     12.85 o
  -3  14   5        1.36        1.86      6.92 o
  -2  14   5      219.23      232.13     12.96 o
  -1  14   5       70.67       72.57      5.94 o
   0  14   5       61.12       66.76      5.77 o
   1  14   5      301.87      287.90      8.57 o
   2  14   5        3.98       -4.41      5.93 o
   3  14   5       13.42      -20.14     20.14 o
   4  14   5       35.09        8.05     21.62 o
  -4  15   5       20.61       34.27     11.97 o
  -3  15   5        1.80        4.83      9.11 o
  -2  15   5       14.57       12.23      6.98 o
  -1  15   5      355.08      328.74     10.58 o
   0  15   5       24.20       17.07      5.43 o
   1  15   5      180.91      185.20      9.19 o
   2  15   5       24.25        3.32      9.54 o
   3  15   5        7.43       24.45     13.12 o
   4  15   5        2.24       -6.29     14.49 o
  -4  16   5       19.75       30.89     12.12 o
  -3  16   5       22.46       23.01      7.80 o
  -2  16   5       13.96       24.38      6.37 o
  -1  16   5      426.52      413.40     13.30 o
   0  16   5       30.78       34.79      6.21 o
   1  16   5     1191.64     1251.95     17.80 o
   2  16   5        0.71       -2.49      9.90 o
   3  16   5        0.59       -8.34     15.47 o
   4  16   5       13.93       15.93     20.05 o
  -4  17   5       47.91       53.30     19.62 o
  -3  17   5       11.92       -2.50      8.04 o
  -2  17   5       37.07       49.40      7.14 o
  -1  17   5      319.94      299.39     11.31 o
   0  17   5      243.69      219.58      8.52 o
   1  17   5     1614.19     1597.78     27.54 o
   2  17   5      118.45      118.16     12.53 o
   3  17   5        0.23        7.43     15.13 o
   4  17   5        0.98       19.97     31.27 o
  -4  18   5       26.46       18.79     13.06 o
  -3  18   5      145.31      144.53     10.99 o
  -2  18   5        4.17        3.34      7.00 o
  -1  18   5      103.82      109.43      9.27 o
   0  18   5      143.03      164.98      7.63 o
   1  18   5      255.63      276.08     13.81 o
   2  18   5      135.62      124.28     13.37 o
   3  18   5        1.18       -1.88     12.68 o
  -4  19   5        8.39       17.84     13.89 o
  -3  19   5       58.06       39.89      9.38 o
  -2  19   5      296.77      279.68     12.92 o
  -1  19   5       34.04       32.71      6.81 o
   0  19   5       15.88       14.28      5.39 o
   1  19   5        2.65       -3.59      8.58 o
   2  19   5      126.09      112.09     27.18 o
   3  19   5       54.56       45.79     14.79 o
  -4  20   5        8.35       -6.21     14.85 o
  -3  20   5        3.52       18.85     10.67 o
  -2  20   5       20.90       33.83      8.30 o
  -1  20   5      157.20      135.22      8.74 o
   0  20   5        4.05        5.53      7.10 o
   1  20   5       16.47        5.72     12.33 o
   2  20   5      235.09      225.78     17.17 o
   3  20   5        0.80      -14.49     14.49 o
  -4  21   5        1.40       23.47     16.74 o
  -3  21   5        7.00        0.35      9.87 o
  -2  21   5       60.34       81.52      9.07 o
  -1  21   5      186.86      191.08      9.83 o
   0  21   5       86.24       75.93      7.97 o
   1  21   5        6.74        2.19     13.56 o
   2  21   5       77.55       64.32     14.23 o
   3  21   5       17.92       24.79     15.15 o
  -3  22   5       84.08       79.53     13.49 o
  -2  22   5        4.77        3.73      8.86 o
  -1  22   5       26.41       17.34      8.49 o
   0  22   5      159.11      202.07     10.80 o
   1  22   5        2.43       13.54     10.60 o
   2  22   5        0.35        2.88     16.79 o
   3  22   5       12.41       22.76     16.33 o
  -3  23   5       26.02       12.94     13.79 o
  -2  23   5       28.65       25.78     10.03 o
  -1  23   5       69.02       58.98      9.56 o
   0  23   5        0.13       -2.24     10.57 o
   1  23   5       21.81       11.80     12.28 o
   2  23   5       49.94       55.55     14.38 o
   3  23   5        8.20       15.97     17.45 o
  -3  24   5      163.96      157.22     16.63 o
  -2  24   5       74.19       85.24     11.69 o
  -1  24   5       25.80       23.45      9.23 o
   0  24   5        8.85        4.30     13.09 o
   1  24   5       12.79       32.85     13.50 o
   2  24   5        4.48        5.92     14.85 o
  -3  25   5        4.42       -6.79     13.91 o
  -2  25   5        3.51       16.07     12.81 o
  -1  25   5       82.81       73.43     11.77 o
   0  25   5       60.48       46.94     13.51 o
   1  25   5        5.50        5.29     14.24 o
   2  25   5        5.39       30.86     16.07 o
  -2  26   5        0.70       30.30     11.86 o
  -1  26   5      382.50      356.46     19.11 o
   0  26   5        0.23       25.66     12.91 o
   1  26   5        8.57       19.87     15.10 o
   2  26   5       20.79       31.71     16.43 o
  -2  27   5       17.97       36.03     13.57 o
  -1  27   5        9.11       11.74     16.27 o
   0  27   5        0.57       24.66     15.91 o
   1  27   5       92.75      132.22     17.97 o
  -1  28   5       84.61      118.17     17.66 o
   0  28   5       31.24       10.48     15.61 o
   1  28   5        0.01        4.74     20.12 o
  -1  29   5      525.29      530.83     25.20 o
   0  29   5        0.02       -4.62     15.55 o
  -5   0   6        5.38      -24.46     24.46 o
  -4   0   6       69.38       38.23     39.05 o
  -3   0   6      208.38      322.49     25.99 o
  -2   0   6      753.96      709.84     30.28 o
  -1   0   6      118.53      126.38      8.33 o
   0   0   6      823.85      844.65     18.36 o
   1   0   6      280.95      285.15     13.07 o
   2   0   6        1.36        6.06      7.61 o
   3   0   6      122.13      115.68     11.74 o
   4   0   6       15.79       32.23     21.62 o
  -5   1   6       30.09       38.21     17.64 o
  -4   1   6       20.07       -5.09     14.56 o
  -3   1   6       20.46       32.27     11.22 o
  -2   1   6       16.81       17.84      8.20 o
  -1   1   6       89.24       87.49      5.08 o
   0   1   6      137.87      133.55      6.24 o
   1   1   6       82.68       73.34      5.90 o
   2   1   6        0.12        4.90      5.24 o
   3   1   6      111.37      141.43      8.95 o
   4   1   6        8.69       23.60     10.05 o
  -5   2   6       67.84       70.56     22.52 o
  -4   2   6       11.55        1.17     14.44 o
  -3   2   6      431.86      350.26     18.62 o
  -2   2   6       58.19       63.85      9.48 o
  -1   2   6       32.65       30.59      3.89 o
   0   2   6        0.02        1.93      5.77 o
   1   2   6      114.96      100.85      6.34 o
   2   2   6        0.07       -5.84      5.84 o
   3   2   6      261.51      270.55     11.85 o
   4   2   6        2.33       14.95     11.72 o
  -5   3   6        4.30      -17.01     17.95 o
  -4   3   6       40.31       33.54     16.20 o
  -3   3   6      484.30      474.86     20.62 o
  -2   3   6       41.04       39.09      9.31 o
  -1   3   6       81.37       83.50      5.75 o
   0   3   6      388.66      374.87      9.82 o
   1   3   6       22.53       16.09      4.83 o
   2   3   6        1.26        8.65      5.40 o
   3   3   6        0.31        4.21      6.97 o
   4   3   6        2.33        7.66      9.54 o
  -5   4   6        4.75      -12.15     32.42 o
  -4   4   6       24.27       23.77     16.85 o
  -3   4   6      268.75      267.12     26.10 o
  -2   4   6       50.16       48.33      8.64 o
  -1   4   6       92.05       83.88      4.36 o
   0   4   6      984.14      959.76     16.07 o
   1   4   6        0.66       -3.19      5.02 o
   2   4   6      194.58      212.34      8.96 o
   3   4   6       10.71        7.92      7.02 o
   4   4   6       30.57       37.18     12.76 o
  -5   5   6        5.28      -18.34     18.34 o
  -4   5   6       67.01       40.34     23.74 o
  -3   5   6        6.34       -5.66     13.32 o
  -2   5   6      503.47      480.51     11.30 o
  -1   5   6        4.37        6.33      3.41 o
   0   5   6       11.91        3.13      4.85 o
   1   5   6      122.94      117.45      7.48 o
   2   5   6      266.62      286.43     10.28 o
   3   5   6        0.77        8.44      7.28 o
   4   5   6        7.07       13.50     10.06 o
  -5   6   6        4.18       16.48     18.03 o
  -4   6   6       55.29       53.59     17.44 o
  -3   6   6     1007.09     1059.42     20.44 o
  -2   6   6        5.77       13.35      5.15 o
  -1   6   6        0.40        8.35      3.74 o
   0   6   6       97.52      104.14      6.66 o
   1   6   6      120.80      131.26      7.94 o
   2   6   6     2754.96     2649.73     35.88 o
   3   6   6       86.98       55.77      8.77 o
   4   6   6        0.33       15.01     10.75 o
  -5   7   6       49.86       38.76     19.52 o
  -4   7   6       48.40       44.85     16.67 o
  -3   7   6      193.67      227.86     11.29 o
  -2   7   6        0.02       -3.23      5.94 o
  -1   7   6       16.17       19.87      4.33 o
   0   7   6        5.70        5.06      5.31 o
   1   7   6       95.57       99.16      6.42 o
   2   7   6     1028.72      985.77     18.32 o
   3   7   6       11.85       14.47      7.37 o
   4   7   6        2.79       16.63     11.07 o
  -5   8   6       28.76       -6.09     16.27 o
  -4   8   6        5.70       27.41     26.99 o
  -3   8   6       89.65       94.69     10.04 o
  -2   8   6      160.81      150.42      9.57 o
  -1   8   6        5.17        8.77      4.87 o
   0   8   6      499.91      479.77     12.33 o
   1   8   6        3.40        5.94      6.76 o
   2   8   6      277.62      276.68     10.05 o
   3   8   6      124.76      138.17     11.22 o
   4   8   6        1.58        1.75     11.05 o
  -5   9   6        0.03      -14.29     17.08 o
  -4   9   6       97.30      112.64     19.09 o
  -3   9   6       62.79       85.34      9.16 o
  -2   9   6       23.08       23.36      6.69 o
  -1   9   6      221.00      210.18      7.52 o
   0   9   6      172.23      186.58      8.93 o
   1   9   6        0.02        9.13      4.90 o
   2   9   6      107.01      102.19      6.69 o
   3   9   6      235.07      208.19     14.34 o
   4   9   6       21.14        8.49     22.85 o
  -5  10   6        0.05       -5.53     24.46 o
  -4  10   6      150.70      153.94     18.58 o
  -3  10   6        3.77       10.01     12.44 o
  -2  10   6       58.95       61.51      8.85 o
  -1  10   6       29.89       37.51      5.49 o
   0  10   6      304.41      323.38     10.29 o
   1  10   6       13.53        9.53      5.08 o
   2  10   6      490.39      479.53     15.02 o
   3  10   6       60.83       35.81     13.91 o
   4  10   6       25.20        5.00     17.31 o
  -4  11   6      205.33      181.82     18.69 o
  -3  11   6      139.42      134.67     12.04 o
  -2  11   6       12.90       18.53      8.43 o
  -1  11   6        3.22       -3.67      5.03 o
   0  11   6       33.91       34.01      5.98 o
   1  11   6        4.37       -2.91      5.22 o
   2  11   6      259.14      257.15     15.46 o
   3  11   6        7.70       -0.64      9.57 o
   4  11   6        0.37       -8.01     15.38 o
  -4  12   6       70.17       85.84     13.99 o
  -3  12   6       76.94       81.86     11.29 o
  -2  12   6        0.04        5.23      6.15 o
  -1  12   6        0.07        3.02      6.72 o
   0  12   6     1111.05     1074.24     18.65 o
   1  12   6      117.98      111.99      6.71 o
   2  12   6       29.92       18.04      8.26 o
   3  12   6       14.74        0.43     12.93 o
   4  12   6        8.48       37.35     16.87 o
  -4  13   6       43.64       44.28     13.77 o
  -3  13   6       27.71       47.47     15.37 o
  -2  13   6       11.53       22.32      6.65 o
  -1  13   6       37.29       36.49      7.47 o
   0  13   6     1471.17     1455.02     22.92 o
   1  13   6        1.06       -5.21      5.21 o
   2  13   6        4.10       -4.53      6.66 o
   3  13   6       68.17       22.60     14.56 o
   4  13   6       60.33       72.05     18.04 o
  -4  14   6      455.23      408.85     26.84 o
  -3  14   6       18.99       21.38     11.34 o
  -2  14   6      154.81      158.71     10.61 o
  -1  14   6      355.31      365.46     11.92 o
   0  14   6      228.40      263.78     10.54 o
   1  14   6        0.96       -1.06      5.46 o
   2  14   6       65.99       83.11      8.70 o
   3  14   6        4.99      -12.19     12.19 o
  -4  15   6       17.55       -3.61     14.61 o
  -3  15   6        1.03        7.95     12.07 o
  -2  15   6       22.62       27.86      8.42 o
  -1  15   6      303.41      300.52     13.20 o
   0  15   6      401.78      398.84     12.53 o
   1  15   6        6.89       13.69      7.27 o
   2  15   6       95.05      110.33     14.90 o
   3  15   6       25.28       34.71     28.21 o
  -4  16   6        0.42       -3.45     13.92 o
  -3  16   6       47.16       39.79     11.40 o
  -2  16   6        0.12       -4.37      8.63 o
  -1  16   6      386.96      385.87     14.39 o
   0  16   6      277.09      250.83     10.65 o
   1  16   6        2.83        0.97      7.41 o
   2  16   6      120.94      173.67     16.83 o
   3  16   6        0.81       -7.29     14.40 o
  -4  17   6        3.54       -5.08     13.83 o
  -3  17   6       34.81       23.58     11.13 o
  -2  17   6       18.10       16.74      9.09 o
  -1  17   6      249.11      260.64     12.91 o
   0  17   6       64.67       50.25      8.36 o
   1  17   6        0.41       -0.24      7.29 o
   2  17   6      107.68       89.18     14.70 o
   3  17   6       20.01       20.32     16.22 o
  -4  18   6       16.28       15.61     19.67 o
  -3  18   6       13.35       16.61     12.94 o
  -2  18   6       68.07       66.69      9.28 o
  -1  18   6       16.93       24.65      8.86 o
   0  18   6       33.94       23.49      9.44 o
   1  18   6      220.32      223.88     13.58 o
   2  18   6        4.91      -12.39     12.39 o
   3  18   6        0.08        0.59     18.89 o
  -3  19   6        0.83      -13.33     13.33 o
  -2  19   6       64.76       70.91      9.56 o
  -1  19   6      126.35      125.22      9.60 o
   0  19   6       86.27      102.51      9.08 o
   1  19   6       74.91       78.02     12.86 o
   2  19   6       43.86       50.35     14.10 o
   3  19   6        2.97       19.82     17.38 o
  -3  20   6       69.05      109.26     15.75 o
  -2  20   6       46.37       46.28      9.83 o
  -1  20   6       14.04       24.32      8.51 o
   0  20   6      136.76      141.07      9.45 o
   1  20   6       14.66       18.05     12.61 o
   2  20   6       63.53       62.74     16.12 o
   3  20   6       54.37       73.87     21.21 o
  -3  21   6        1.66       20.44     16.14 o
  -2  21   6        1.13       10.04     14.13 o
  -1  21   6        7.43       24.30      9.41 o
   0  21   6        1.34        8.18     10.78 o
   1  21   6       82.02      117.26     13.14 o
   2  21   6        5.47       18.56     14.59 o
  -3  22   6        7.98       11.01     14.29 o
  -2  22   6      150.04      150.30     15.17 o
  -1  22   6       83.57       71.77     10.03 o
   0  22   6       13.68       16.55     11.37 o
   1  22   6       46.30       59.38     14.07 o
   2  22   6        0.02       15.04     15.18 o
  -3  23   6        8.43       16.60     14.77 o
  -2  23   6       99.10       87.91     14.15 o
  -1  23   6        1.19        4.48     10.01 o
   0  23   6        0.66       -5.82     17.03 o
   1  23   6      143.06      151.54     21.83 o
   2  23   6       37.71       26.65     15.95 o
  -2  24   6        9.65       15.74     21.41 o
  -1  24   6        5.88        0.53     15.04 o
   0  24   6        0.02      -12.96     12.96 o
   1  24   6        0.56       17.43     14.99 o
   2  24   6       54.73      104.46     18.53 o
  -2  25   6        9.21       15.11     20.23 o
  -1  25   6       20.68       17.44     14.21 o
   0  25   6       38.72       40.54     14.30 o
   1  25   6       37.09       35.77     16.60 o
  -1  26   6       62.14       53.85     15.29 o
   0  26   6      125.46      155.58     17.08 o
   1  26   6       57.88       55.15     18.24 o
  -1  27   6        4.89      -16.69     16.69 o
   0  27   6        9.78       10.09     16.46 o
  -5   1   7      107.93       75.48     32.45 o
  -4   1   7        0.01       18.22     16.32 o
  -3   1   7       53.66       56.18     12.99 o
  -2   1   7       22.65        7.43     10.20 o
  -1   1   7      500.44      504.36     11.15 o
   0   1   7        0.36        6.93      5.86 o
   1   1   7        6.80        0.56      5.50 o
   2   1   7      480.48      444.95     14.58 o
   3   1   7       41.86       33.80      8.88 o
   4   1   7        4.98       20.35     16.03 o
  -4   2   7      670.68      666.50     29.80 o
  -3   2   7      121.06      110.33     14.64 o
  -2   2   7        0.89        4.30     10.20 o
  -1   2   7       92.94      103.69      7.49 o
   0   2   7       22.32       20.60      5.54 o
   1   2   7       57.54       52.59      6.43 o
   2   2   7        6.77       -2.81      7.24 o
   3   2   7        0.64        4.41      8.18 o
   4   2   7      160.19      188.66     14.24 o
  -4   3   7       29.75       31.55     16.91 o
  -3   3   7       14.69       -2.59     12.44 o
  -2   3   7      123.67      106.49     12.61 o
  -1   3   7        2.63        5.04      6.04 o
   0   3   7       32.85       35.08      5.74 o
   1   3   7        8.38       18.64      6.38 o
   2   3   7      435.05      404.10     13.42 o
   3   3   7       11.53        0.82      7.84 o
   4   3   7       11.61       32.34     12.06 o
  -4   4   7        6.11        0.37     22.44 o
  -3   4   7       21.62       30.10     13.43 o
  -2   4   7       71.85       75.16     12.03 o
  -1   4   7       31.61       30.83      5.99 o
   0   4   7       28.25       18.62      5.95 o
   1   4   7        0.70       -6.36      6.36 o
   2   4   7      382.37      352.78     13.16 o
   3   4   7       13.84       12.62      8.54 o
   4   4   7        0.33      -10.15     12.82 o
  -4   5   7       77.70       68.75     17.79 o
  -3   5   7      200.43      206.87     21.38 o
  -2   5   7       93.26       85.48      7.10 o
  -1   5   7       16.21       14.86      4.56 o
   0   5   7       17.94       14.93      6.31 o
   1   5   7        0.22       -1.65      6.54 o
   2   5   7        9.95       10.81      6.97 o
   3   5   7       12.37       20.83      8.76 o
   4   5   7       22.07       41.79     17.77 o
  -4   6   7        0.18      -16.15     16.15 o
  -3   6   7       75.56       67.48     18.92 o
  -2   6   7       78.25       72.16     10.30 o
  -1   6   7      114.54      115.37      7.90 o
   0   6   7       43.28       25.48      7.76 o
   1   6   7       95.41       91.74      8.61 o
   2   6   7      318.28      299.34     14.73 o
   3   6   7       28.09       24.36     17.25 o
  -4   7   7       20.04       17.72     25.62 o
  -3   7   7        0.92        3.16     13.41 o
  -2   7   7        0.73        7.47      6.55 o
  -1   7   7        0.51        2.68      5.86 o
   0   7   7       54.04       57.98      7.33 o
   1   7   7      189.07      208.63     10.88 o
   2   7   7      450.46      399.03     18.01 o
   3   7   7        4.61       18.70     10.42 o
  -4   8   7       38.21       59.46     23.10 o
  -3   8   7       58.14       45.07     14.80 o
  -2   8   7       56.07       42.78     10.98 o
  -1   8   7      559.17      566.97     12.74 o
   0   8   7       44.10       43.99      7.54 o
   1   8   7      168.14      157.83     11.39 o
   2   8   7      314.53      322.45     13.91 o
   3   8   7        8.41        5.32     11.92 o
  -4   9   7        2.64        1.84     16.62 o
  -3   9   7       14.47       -6.66     15.50 o
  -2   9   7       26.46       27.79      8.51 o
  -1   9   7      267.41      279.75      9.96 o
   0   9   7      140.97      127.23      9.09 o
   1   9   7        6.88        6.14      7.09 o
   2   9   7       59.09       51.35      9.14 o
   3   9   7       15.40       18.50     10.37 o
  -4  10   7      237.74      227.00     21.46 o
  -3  10   7      103.49       88.72     15.00 o
  -2  10   7       73.61       88.97     17.28 o
  -1  10   7        0.75       19.85      6.37 o
   0  10   7        3.89       13.46      7.38 o
   1  10   7      799.61      790.17     18.93 o
   2  10   7        4.42       12.63     10.52 o
   3  10   7        2.55       15.44     14.73 o
  -4  11   7      660.76      593.69     31.31 o
  -3  11   7        3.22        2.68     15.88 o
  -2  11   7        0.02      -12.05     12.05 o
  -1  11   7      271.51      248.81     11.61 o
   0  11   7      372.90      386.69     14.36 o
   1  11   7      643.94      620.86     17.40 o
   2  11   7       24.86       32.61      9.71 o
   3  11   7       42.96       41.30     15.17 o
  -4  12   7      157.08      171.48     21.43 o
  -3  12   7       32.72       52.29     13.92 o
  -2  12   7        4.63        5.05     11.94 o
  -1  12   7      230.85      235.49     12.94 o
   0  12   7      472.83      441.39     15.54 o
   1  12   7        7.90       17.09      8.52 o
   2  12   7        0.58       -8.83      8.83 o
   3  12   7       33.84       14.91     25.07 o
  -4  13   7       51.23       36.74     19.76 o
  -3  13   7       12.77       12.13     12.26 o
  -2  13   7        3.52       -0.10      8.89 o
  -1  13   7      120.94      118.65     10.13 o
   0  13   7       42.54       36.51      8.74 o
   1  13   7        4.71       -7.23      7.99 o
   2  13   7        7.80        1.26     12.91 o
   3  13   7        1.69      -14.26     14.26 o
  -4  14   7       26.32       14.51     16.81 o
  -3  14   7       28.53       37.71     13.31 o
  -2  14   7        3.28        6.02      9.47 o
  -1  14   7       35.48       25.08      8.82 o
   0  14   7        0.74       -5.33      8.12 o
   1  14   7      105.65      111.98     10.61 o
   2  14   7       12.64       21.49     13.14 o
   3  14   7        2.57      -15.33     15.33 o
  -4  15   7       88.28       60.56     18.30 o
  -3  15   7       23.70       20.26     14.15 o
  -2  15   7        2.20        9.72     10.50 o
  -1  15   7      134.22      102.21     10.40 o
   0  15   7      468.54      488.04     17.24 o
   1  15   7      111.07      122.04     11.90 o
   2  15   7        0.44       23.22     16.29 o
   3  15   7       40.53       33.87     17.55 o
  -3  16   7       37.54       49.50     22.20 o
  -2  16   7        0.04        8.69     12.20 o
  -1  16   7        2.71        2.34      9.41 o
   0  16   7      175.57      206.17     13.51 o
   1  16   7        0.32       -8.80      8.86 o
   2  16   7       26.61       38.14     14.72 o
   3  16   7       25.13       19.92     17.87 o
  -3  17   7       50.24       36.73     14.89 o
  -2  17   7      429.08      394.27     20.46 o
  -1  17   7       30.36       38.41     11.39 o
   0  17   7      109.59      127.99     11.23 o
   1  17   7       18.13       -0.46     12.67 o
   2  17   7        1.18       26.76     14.57 o
  -3  18   7       10.56       -2.79     13.79 o
  -2  18   7       30.57       20.34     14.59 o
  -1  18   7       35.81       32.14     10.83 o
   0  18   7       14.06       25.53     10.15 o
   1  18   7       43.17       64.93     12.83 o
   2  18   7       19.13       25.62     17.64 o
  -3  19   7       99.23       82.79     14.91 o
  -2  19   7       30.18       23.68     11.90 o
  -1  19   7       88.10       89.76     12.05 o
   0  19   7      105.83      129.38     11.60 o
   1  19   7       23.83       26.72     12.59 o
   2  19   7        4.46       15.08     16.15 o
  -3  20   7        0.01       18.49     14.75 o
  -2  20   7      192.18      182.74     14.40 o
  -1  20   7       30.81       54.87     11.56 o
   0  20   7       21.81       24.00     12.28 o
   1  20   7      241.63      253.37     20.72 o
   2  20   7       17.86       41.00     17.06 o
  -2  21   7      170.60      187.93     14.70 o
  -1  21   7       14.78       11.10     10.25 o
   0  21   7      120.97      157.59     18.11 o
   1  21   7        4.86       13.90     16.03 o
  -2  22   7       21.81       50.70     17.35 o
  -1  22   7       25.35       23.26     12.57 o
   0  22   7        0.55       -5.91     13.31 o
   1  22   7       18.70       25.15     15.88 o
  -2  23   7       16.02       11.84     18.95 o
  -1  23   7       96.67      111.99     17.40 o
   0  23   7        4.24       10.64     14.89 o
   1  23   7      124.74      134.93     18.82 o
  -1  24   7       38.41       44.22     17.74 o
   0  24   7       34.67       63.28     16.27 o
  -4   0   8       84.21      122.09     81.88 o
  -3   0   8      121.44      107.01     25.10 o
  -2   0   8      201.01      180.35     22.33 o
  -1   0   8      120.93      130.20     11.91 o
   0   0   8       24.40       35.95     11.43 o
   1   0   8       12.73        2.10     10.03 o
   2   0   8      249.65      233.66     17.13 o
   3   0   8       32.49       54.44     15.16 o
  -4   1   8      106.92      113.59     20.71 o
  -3   1   8        9.10      -13.37     14.84 o
  -2   1   8        2.44       20.00     12.06 o
  -1   1   8      122.27      115.81      8.35 o
   0   1   8      194.07      207.55     13.48 o
   1   1   8      171.84      161.82      9.62 o
   2   1   8        2.77        5.37      7.96 o
   3   1   8       34.46       40.32     11.57 o
  -4   2   8      121.52      141.50     23.94 o
  -3   2   8       76.05       65.37     16.76 o
  -2   2   8        5.61      -12.19     12.19 o
  -1   2   8        2.02        9.19      7.32 o
   0   2   8       25.89       19.12      7.32 o
   1   2   8       76.62       71.64      8.50 o
   2   2   8      127.40      138.76     10.74 o
   3   2   8        0.77       14.24      9.90 o
  -4   3   8       39.69       10.16     19.18 o
  -3   3   8      112.46       94.64     17.15 o
  -2   3   8       58.27       68.47     16.12 o
  -1   3   8      146.63      152.55     12.39 o
   0   3   8      156.33      158.71      9.41 o
   1   3   8      185.45      196.05     10.95 o
   2   3   8       84.59       82.75      9.02 o
   3   3   8       20.06       16.32     10.32 o
  -4   4   8       18.61       10.61     25.89 o
  -3   4   8        2.04       33.49     16.00 o
  -2   4   8       32.69       39.10     17.42 o
  -1   4   8        6.82       -4.15      9.72 o
   0   4   8        1.40        2.57      7.22 o
   1   4   8      240.71      242.70     11.82 o
   2   4   8       93.69       84.10     13.39 o
   3   4   8        1.03      -11.21     11.21 o
  -4   5   8       13.66       27.58     18.59 o
  -3   5   8       37.03       24.39     15.88 o
  -2   5   8      183.06      166.28     15.62 o
  -1   5   8       96.68       97.44     10.12 o
   0   5   8       32.21       37.72      7.89 o
   1   5   8      132.54      131.46      9.77 o
   2   5   8       52.68       34.25      9.23 o
   3   5   8        1.49       10.85     12.03 o
  -4   6   8       19.15       19.21     19.69 o
  -3   6   8        2.46       28.16     16.31 o
  -2   6   8       30.06       15.60     13.57 o
  -1   6   8      484.42      479.26     17.40 o
   0   6   8      102.74       90.64      8.89 o
   1   6   8      186.87      168.98     11.27 o
   2   6   8        2.43      -10.21     10.21 o
   3   6   8       14.85       17.96     11.88 o
  -4   7   8      145.77      158.52     22.27 o
  -3   7   8       67.26       98.18     17.20 o
  -2   7   8        4.85       -9.58     29.58 o
  -1   7   8       85.03       87.50      7.75 o
   0   7   8        0.60       -5.10      8.25 o
   1   7   8      524.52      535.45     20.76 o
   2   7   8        8.04       -9.15      9.49 o
   3   7   8       38.19       45.00     13.57 o
  -4   8   8       85.10       75.26     21.32 o
  -3   8   8       55.77       39.62     16.43 o
  -2   8   8        8.65        5.34     12.21 o
  -1   8   8      533.09      563.37     15.10 o
   0   8   8       14.53       21.93      8.51 o
   1   8   8      330.40      279.81     18.50 o
   2   8   8       72.11       78.77     10.58 o
   3   8   8       15.14       18.69     17.97 o
  -4   9   8        8.75        1.91     19.83 o
  -3   9   8        0.00        9.50     16.58 o
  -2   9   8       17.88       26.03     11.17 o
  -1   9   8      275.57      293.74     12.92 o
   0   9   8        0.33        5.77      8.54 o
   1   9   8       68.25       96.01     14.43 o
   2   9   8        0.74        7.63     11.26 o
   3   9   8        2.47       13.52     16.29 o
  -4  10   8        6.07       -2.34     29.21 o
  -3  10   8        2.50        5.12     16.34 o
  -2  10   8        5.93       11.57     11.68 o
  -1  10   8       49.84       54.48      9.84 o
   0  10   8       73.69       76.79     10.44 o
   1  10   8       93.93       76.11     10.72 o
   2  10   8        0.20       14.25     18.95 o
  -3  11   8      100.67      139.59     19.82 o
  -2  11   8      107.41      103.09     14.25 o
  -1  11   8      493.81      493.44     18.78 o
   0  11   8        7.14       20.48     11.44 o
   1  11   8      536.58      537.92     24.15 o
   2  11   8       40.18       29.69     12.49 o
  -3  12   8       74.03       59.11     18.90 o
  -2  12   8        4.01       15.35     15.22 o
  -1  12   8      482.53      469.68     18.60 o
   0  12   8      180.41      166.99     15.37 o
   1  12   8      377.39      395.41     17.81 o
   2  12   8       33.17        7.57     15.91 o
  -3  13   8       54.87       56.11     20.26 o
  -2  13   8       91.13      105.97     14.13 o
  -1  13   8       38.55       33.05     10.19 o
   0  13   8       19.21        5.66     10.01 o
   1  13   8       74.40      108.56     11.52 o
   2  13   8       24.07       -0.07     15.08 o
  -3  14   8       31.37       10.87     20.29 o
  -2  14   8        1.78       15.33     14.66 o
  -1  14   8       28.23        6.05     12.97 o
   0  14   8        9.20        0.29     13.58 o
   1  14   8        0.01      -10.31     10.31 o
   2  14   8       20.48        6.52     14.76 o
  -3  15   8        0.74      -13.54     18.83 o
  -2  15   8        0.61        2.59     13.35 o
  -1  15   8       24.02       37.42     11.08 o
   0  15   8      137.41      143.50     15.13 o
   1  15   8        2.92      -11.20     11.20 o
   2  15   8       22.54       -3.07     15.69 o
  -3  16   8        3.87      -19.42     19.42 o
  -2  16   8        6.25       -7.75     20.38 o
  -1  16   8       36.68       48.40     11.81 o
   0  16   8      129.86      145.08     12.64 o
   1  16   8       53.93       57.64     13.92 o
   2  16   8       10.51       32.91     17.45 o
  -2  17   8      319.67      288.37     18.98 o
  -1  17   8       72.09       79.59     13.00 o
   0  17   8       29.48        8.54     11.70 o
   1  17   8       21.17       13.99     15.78 o
  -2  18   8       22.59       -9.03     15.12 o
  -1  18   8        8.82       11.66     17.85 o
   0  18   8        6.63       20.66     17.51 o
   1  18   8        4.07      -15.63     16.05 o
  -2  19   8       47.55       12.77     16.06 o
  -1  19   8       65.05       99.80     18.61 o
   0  19   8        5.06      -15.73     22.03 o
   1  19   8        0.08       -6.10     17.63 o
  -1  20   8       13.61       22.89     16.08 o
   0  20   8       74.83       77.83     15.63 o
  -1  21   8      136.32      168.06     20.02 o
   0  21   8       37.96       41.69     17.15 o
  -3   1   9       28.25      -12.46     18.55 o
  -2   1   9       67.91       68.12     16.43 o
  -1   1   9       18.85       52.07     21.48 o
   0   1   9       26.01       30.39     12.47 o
   1   1   9      467.84      427.64     17.31 o
   2   1   9       31.77        6.74     11.07 o
  -3   2   9       38.60       34.81     23.74 o
  -2   2   9      114.06      114.47     17.11 o
  -1   2   9       30.37       34.51     19.29 o
   0   2   9       42.18       50.02     10.37 o
   1   2   9       69.29       69.19     11.11 o
   2   2   9       20.21       34.35     11.45 o
  -3   3   9       27.97       64.41     18.85 o
  -2   3   9      138.88      143.62     18.84 o
  -1   3   9        1.26        4.54     18.60 o
   0   3   9       41.18       44.38     12.37 o
   1   3   9       37.70       38.46     10.17 o
   2   3   9      103.83      136.14     16.53 o
  -3   4   9        6.64        7.76     22.00 o
  -2   4   9      163.85      174.37     19.53 o
  -1   4   9        3.84       33.01     14.75 o
   0   4   9        0.89       -9.28      9.48 o
   1   4   9      218.31      203.27     18.52 o
   2   4   9        0.12       10.36     12.21 o
  -3   5   9       34.05       -2.02     18.54 o
  -2   5   9        0.86       -8.73     16.19 o
  -1   5   9       22.46       17.75     14.72 o
   0   5   9       15.64        7.67      9.15 o
   1   5   9       16.46       11.20     10.46 o
   2   5   9        6.65        8.72     11.49 o
  -3   6   9      160.22      150.42     21.91 o
  -2   6   9        0.01       -2.12     15.72 o
  -1   6   9       70.03      116.93     13.84 o
   0   6   9       38.48       53.45      9.93 o
   1   6   9       63.96       45.47     13.22 o
   2   6   9       24.24       26.07     11.10 o
  -3   7   9       11.59       -1.70     19.25 o
  -2   7   9      866.34      844.81     32.27 o
  -1   7   9       21.58       38.47     11.88 o
   0   7   9        7.94        5.28     10.41 o
   1   7   9        7.37        6.96     10.41 o
   2   7   9        0.44        6.55     12.16 o
  -3   8   9       11.94        8.83     19.80 o
  -2   8   9      239.36      243.34     20.58 o
  -1   8   9        0.08       16.66     11.68 o
   0   8   9        1.28       -9.77      9.77 o
   1   8   9       39.56       26.75     10.49 o
   2   8   9        5.27       -1.42     12.84 o
  -3   9   9        8.95        2.96     20.29 o
  -2   9   9       16.41       25.48     17.85 o
  -1   9   9      168.28      163.49     21.86 o
   0   9   9       52.51       37.10     10.52 o
   1   9   9      173.26      212.69     17.25 o
   2   9   9        6.33      -10.59     20.04 o
  -3  10   9        1.72       -0.51     20.98 o
  -2  10   9        2.56       -6.13     16.89 o
  -1  10   9       77.52       87.17     13.65 o
   0  10   9        5.16       -5.39     10.94 o
   1  10   9       35.44       22.51     11.86 o
  -2  11   9      142.52      116.79     19.62 o
  -1  11   9      160.62      191.11     15.66 o
   0  11   9      294.16      296.31     15.74 o
   1  11   9        0.52      -12.09     12.09 o
  -2  12   9       82.70       93.83     20.82 o
  -1  12   9       71.71       75.06     13.94 o
   0  12   9      447.01      484.11     21.37 o
   1  12   9        0.19        0.08     13.97 o
  -2  13   9        0.01        6.63     32.74 o
  -1  13   9       42.73       40.46     13.78 o
   0  13   9       36.49       52.09     12.86 o
   1  13   9       13.79       13.32     14.02 o
  -2  14   9       25.02       18.56     23.78 o
  -1  14   9        0.12       25.14     13.58 o
   0  14   9       23.62       48.57     13.18 o
   1  14   9        8.58       12.95     16.81 o
  -2  15   9        7.66       25.03     19.68 o
  -1  15   9       27.99       69.80     15.00 o
   0  15   9      229.59      246.87     16.34 o
  -1  16   9        0.27       10.63     15.21 o
   0  16   9      198.51      280.37     22.78 o
  -2   0  10        3.68        7.47     31.12 o
  -1   0  10       10.49       22.53     24.08 o
   0   0  10      588.28      582.25     50.40 o
   1   0  10      306.80      323.50     24.30 o
  -2   1  10       22.61        3.85     18.87 o
  -1   1  10       25.83       30.24     17.67 o
   0   1  10      182.52      232.01     42.63 o
   1   1  10        7.60       16.48     12.84 o
  -2   2  10       36.32       42.11     19.01 o
  -1   2  10        0.42        8.72     17.98 o
   0   2  10       22.60       65.52     20.18 o
   1   2  10       62.28       68.76     13.18 o
  -2   3  10       30.36       65.52     19.65 o
  -1   3  10       81.52       79.61     17.96 o
   0   3  10       15.86        5.43     16.00 o
   1   3  10       19.79        8.59     12.27 o
  -2   4  10       13.89        9.53     19.38 o
  -1   4  10       56.37       54.99     18.29 o
   0   4  10      231.15      248.91     20.32 o
   1   4  10       30.83       17.19     15.44 o
  -2   5  10       38.13       47.74     20.17 o
  -1   5  10        9.43       19.63     17.49 o
   0   5  10       16.55       17.67     17.06 o
  -2   6  10      375.55      398.17     34.67 o
  -1   6  10        0.15       13.28     17.15 o
   0   6  10        0.16      -11.37     17.00 o
  -1   7  10        6.65       30.64     18.89 o
   0   7  10        0.62       26.60     19.25 o
  -1   8  10        5.71      -19.74     19.74 o
   0   8  10       50.66       76.37     24.39 o
  -1   9  10        7.51       -0.51     25.68 o
   0   9  10       81.88       99.43     21.68 o
 
