# Supplementary material for: Crystal structure of 9,9′-{(1E,1′E)-[1,4-phenyl­enebis(aza­nylyl­idene)]bis­(methanylyl­idene)}bis­(2,3,6,7-tetra­hydro-1H,5H-pyrido[3,2,1-ij]quinolin-8-ol)
Source: Acta Crystallogr E Crystallogr Commun. 2016 Sep 5;72(Pt 10):1366–9. doi: 10.1107/S205698901601344X (PMC5050754; doi:10.1107/S205698901601344X)
Supplement: Supplementary file 3 [file e-72-01366-Isup3.cml]

<?xml version="1.0" ?>
<cml>
<molecule id="m1">
  <atomArray>
    <atom id="a1" elementType="C"
          x2="-5.994999885559082" y2="0.274999995231628" />
    <atom id="a2" elementType="C"
          x2="-7.328639885559082" y2="1.0449999952316276" />
    <atom id="a3" elementType="C"
          x2="-8.662433885559082" y2="0.274999995231628" />
    <atom id="a4" elementType="C"
          x2="-8.662433885559082" y2="-1.2650000047683712" />
    <atom id="a5" elementType="N"
          x2="-7.328639885559082" y2="-2.0350000047683707" />
    <atom id="a6" elementType="C"
          x2="-5.994999885559082" y2="-1.2650000047683712" />
    <atom id="a7" elementType="C"
          x2="-4.661359885559082" y2="-2.0350000047683707" />
    <atom id="a8" elementType="C"
          x2="-3.327565885559082" y2="-1.2650000047683712" />
    <atom id="a9" elementType="C"
          x2="-3.327565885559082" y2="0.274999995231628" />
    <atom id="a10" elementType="C"
          x2="-4.661359885559082" y2="1.0449999952316276" />
    <atom id="a11" elementType="C"
          x2="-7.3286692266073405" y2="-3.5750508264454925" />
    <atom id="a12" elementType="C"
          x2="-5.994999885559082" y2="-4.345067767004533" />
    <atom id="a13" elementType="C"
          x2="-4.6613305445108235" y2="-3.5750508264454925" />
    <atom id="a14" elementType="C"
          x2="7.590000152587891" y2="6.050000209808349" />
    <atom id="a15" elementType="C"
          x2="6.256360152587891" y2="6.820000209808349" />
    <atom id="a16" elementType="C"
          x2="4.9225661525878905" y2="6.050000209808349" />
    <atom id="a17" elementType="C"
          x2="4.9225661525878905" y2="4.51000020980835" />
    <atom id="a18" elementType="C"
          x2="6.256360152587891" y2="3.7400002098083505" />
    <atom id="a19" elementType="C"
          x2="7.590000152587891" y2="4.51000020980835" />
    <atom id="a20" elementType="C"
          x2="8.92364015258789" y2="3.7400002098083505" />
    <atom id="a21" elementType="C"
          x2="10.25743415258789" y2="4.51000020980835" />
    <atom id="a22" elementType="C"
          x2="10.25743415258789" y2="6.050000209808349" />
    <atom id="a23" elementType="N"
          x2="8.92364015258789" y2="6.820000209808349" />
    <atom id="a24" elementType="C"
          x2="7.589970811539631" y2="9.13005103148547" />
    <atom id="a25" elementType="C"
          x2="6.256301470491373" y2="8.36003409092643" />
    <atom id="a26" elementType="C"
          x2="8.92364015258789" y2="8.36003409092643" />
    <atom id="a27" elementType="C"
          x2="1.0449999570846558" y2="3.6850338620445946" />
    <atom id="a28" elementType="C"
          x2="-0.28866938396360275" y2="2.915016921485554" />
    <atom id="a29" elementType="C"
          x2="-0.28866938396360275" y2="1.3749830403674732" />
    <atom id="a30" elementType="C"
          x2="1.0449999570846558" y2="0.6049660998084327" />
    <atom id="a31" elementType="C"
          x2="2.3786692981329143" y2="1.3749830403674732" />
    <atom id="a32" elementType="C"
          x2="2.3786692981329143" y2="2.915016921485554" />
    <atom id="a33" elementType="O"
          x2="-1.9938867637310465" y2="-2.035000004768371" />
    <atom id="a34" elementType="O"
          x2="3.5888870307598553" y2="6.82000020980835" />
    <atom id="a35" elementType="N"
          x2="3.71234841996095" y2="3.685016921485554" />
    <atom id="a36" elementType="N"
          x2="-1.622348505791638" y2="0.6049830403674726" />
    <atom id="a37" elementType="C"
          x2="-2.7112929488189215" y2="1.6939274833947557" />
    <atom id="a38" elementType="C"
          x2="5.046027541788986" y2="2.915016921485554" />
  </atomArray>
  <bondArray>
    <bond atomRefs2="a1 a2" order="1" />
    <bond atomRefs2="a1 a6" order="2" />
    <bond atomRefs2="a1 a10" order="1" />
    <bond atomRefs2="a2 a3" order="1" />
    <bond atomRefs2="a3 a4" order="1" />
    <bond atomRefs2="a4 a5" order="1" />
    <bond atomRefs2="a7 a8" order="2" />
    <bond atomRefs2="a8 a9" order="1" />
    <bond atomRefs2="a9 a10" order="2" />
    <bond atomRefs2="a6 a7" order="1" />
    <bond atomRefs2="a13 a7" order="1" />
    <bond atomRefs2="a6 a5" order="1" />
    <bond atomRefs2="a5 a11" order="1" />
    <bond atomRefs2="a11 a12" order="1" />
    <bond atomRefs2="a12 a13" order="1" />
    <bond atomRefs2="a14 a19" order="2" />
    <bond atomRefs2="a15 a16" order="2" />
    <bond atomRefs2="a16 a17" order="1" />
    <bond atomRefs2="a17 a18" order="2" />
    <bond atomRefs2="a18 a19" order="1" />
    <bond atomRefs2="a19 a20" order="1" />
    <bond atomRefs2="a20 a21" order="1" />
    <bond atomRefs2="a21 a22" order="1" />
    <bond atomRefs2="a22 a23" order="1" />
    <bond atomRefs2="a23 a26" order="1" />
    <bond atomRefs2="a14 a23" order="1" />
    <bond atomRefs2="a15 a14" order="1" />
    <bond atomRefs2="a25 a15" order="1" />
    <bond atomRefs2="a24 a25" order="1" />
    <bond atomRefs2="a24 a26" order="1" />
    <bond atomRefs2="a27 a28" order="1" />
    <bond atomRefs2="a27 a32" order="2" />
    <bond atomRefs2="a28 a29" order="2" />
    <bond atomRefs2="a29 a30" order="1" />
    <bond atomRefs2="a30 a31" order="2" />
    <bond atomRefs2="a31 a32" order="1" />
    <bond atomRefs2="a8 a33" order="1" />
    <bond atomRefs2="a16 a34" order="1" />
    <bond atomRefs2="a32 a35" order="1" />
    <bond atomRefs2="a29 a36" order="1" />
    <bond atomRefs2="a36 a37" order="2" />
    <bond atomRefs2="a37 a9" order="1" />
    <bond atomRefs2="a35 a38" order="2" />
    <bond atomRefs2="a38 a17" order="1" />
  </bondArray>
</molecule>
</cml>
